# Supplementary material for: Multiple variants of the type VII secretion system in Gram-positive bacteria
Source: Microlife. 2024 Jun 5;5:uqae013. doi: 10.1093/femsml/uqae013 (PMC11217815; doi:10.1093/femsml/uqae013)
Supplement: uqae013_Supplemental_Files [file uqae013_supplemental_files.zip]

Archive with 7 entries (7 files):
- GarrettSuppFigs.pdf
- Supplementary Data 1.pdf
- Supplementary Data 2.txt
- Supplementary Data 3.xlsx
- Supplementary Data 4.pdf
- Supplementary Data 5.xlsx
- Table S1.pdf
