# Supplementary material for: Multiple variants of the type VII secretion system in Gram-positive bacteria
Source: Microlife. 2024 Jun 5;5:uqae013. doi: 10.1093/femsml/uqae013 (PMC11217815; doi:10.1093/femsml/uqae013)
Supplement: uqae013_Supplemental_Files [file uqae013_supplemental_files.zip › Supplementary Data 2.txt]

Supplementary Data 2
Gene annotation output from the FlaGs analysis presented in Supplementary Data 1.
1(1)	WP_199695248.1	WP_199695248.1 bacteriocin-processing peptidase family protein
1(1)	WP_283157901.1	WP_283157901.1 DUF6382 domain-containing protein
1(1)	WP_098255404.1	WP_098255404.1 MULTISPECIES: SseB family protein
1(1)	WP_069193872.1	WP_069193872.1 WXG100 family type VII secretion target
1(1)	WP_251638762.1	WP_251638762.1 FHA domain-containing protein
1(1)	WP_010676857.1	WP_010676857.1 serine/threonine-protein kinase
1(1)	WP_077893585.1	WP_077893585.1 Ig-like domain-containing protein
1(1)	WP_307394626.1	WP_307394626.1 RHS repeat-associated core domain-containing protein
1(4)	WP_099354911.1	WP_099354911.1 WXG100 family type VII secretion target
1(1)	WP_027088432.1	WP_027088432.1 hypothetical protein
1(1)	WP_026478110.1	WP_026478110.1 WXG100 family type VII secretion target
1(2)	WP_212805121.1	WP_212805121.1 hypothetical protein
1(1)	WP_108465350.1	WP_108465350.1 serine/threonine-protein kinase
1(1)	WP_073008239.1	WP_073008239.1 EndoU domain-containing protein
1(2)	WP_036626770.1	WP_036626770.1 WXG100 family type VII secretion target
1(1)	WP_053492740.1	WP_053492740.1 hypothetical protein
1(1)	WP_283952947.1	WP_283952947.1 DUF2974 domain-containing protein
1(1)	WP_226679107.1	WP_226679107.1 LysM peptidoglycan-binding domain-containing protein
1(1)	WP_168976285.1	WP_168976285.1 hypothetical protein
1(1)	WP_098248510.1	WP_098248510.1 hypothetical protein
1(1)	WP_143316571.1	WP_143316571.1 FHA domain-containing protein
1(2)	WP_281813096.1	WP_281813096.1 WXG100 family type VII secretion target
1(1)	WP_081631380.1	WP_081631380.1 type VII secretion protein EsaA
1(1)	WP_101300059.1	WP_101300059.1 copper amine oxidase N-terminal domain-containing protein
1(1)	WP_048826559.1	WP_048826559.1 WXG100 family type VII secretion target
1(1)	WP_262748114.1	WP_262748114.1 bacteriocin-processing peptidase family protein
1(2)	WP_251426369.1	WP_251426369.1 WXG100 family type VII secretion target
1(1)	WP_133332986.1	WP_133332986.1 Ig-like domain-containing protein
1(1)	WP_211745828.1	WP_211745828.1 hypothetical protein
1(1)	WP_094593877.1	WP_094593877.1 hypothetical protein
1(2)	WP_061829413.1	WP_061829413.1 MULTISPECIES: S-layer homology domain-containing protein
1(1)	WP_249410237.1	WP_249410237.1 MULTISPECIES: hypothetical protein
1(1)	WP_040360538.1	WP_040360538.1 WXG100 family type VII secretion target
1(1)	WP_034675383.1	WP_034675383.1 Ig-like domain-containing protein
1(1)	WP_290403365.1	WP_290403365.1 S-layer homology domain-containing protein
1(1)	WP_144479047.1	WP_144479047.1 DUF6531 domain-containing protein, partial
1(1)	WP_090735413.1	WP_090735413.1 MULTISPECIES: copper amine oxidase N-terminal domain-containing protein
1(1)	WP_254759304.1	WP_254759304.1 serine/threonine-protein kinase
1(1)	WP_281103269.1	WP_281103269.1 tetratricopeptide repeat protein
1(1)	WP_307192892.1	WP_307192892.1 protein kinase
1(2)	WP_195431284.1	WP_195431284.1 MULTISPECIES: WXG100 family type VII secretion target
1(1)	WP_228463449.1	WP_228463449.1 hypothetical protein
1(1)	WP_308110115.1	WP_308110115.1 DUF6382 domain-containing protein
1(1)	WP_258296278.1	WP_258296278.1 hypothetical protein
1(1)	WP_088550044.1	WP_088550044.1 EsaB/YukD family protein
1(1)	WP_064639012.1	WP_064639012.1 hypothetical protein
1(1)	WP_050752347.1	WP_050752347.1 Ig-like domain-containing protein
1(2)	WP_194339780.1	WP_194339780.1 type VII secretion protein EsaA
1(1)	WP_098638818.1	WP_098638818.1 bacteriocin-processing peptidase family protein
1(1)	WP_167434148.1	WP_167434148.1 protein kinase family protein
1(1)	WP_253299366.1	WP_253299366.1 hypothetical protein
1(1)	WP_158701618.1	WP_158701618.1 T7SS effector LXG polymorphic toxin
1(2)	WP_213117479.1	WP_213117479.1 MULTISPECIES: WXG100 family type VII secretion target
1(1)	WP_254759300.1	WP_254759300.1 WXG100 family type VII secretion target
1(2)	WP_271006643.1	WP_271006643.1 glycohydrolase toxin TNT-related protein
1(1)	WP_169509267.1	WP_169509267.1 MULTISPECIES: hypothetical protein
1(1)	WP_013658714.1	WP_013658714.1 EsaB/YukD family protein
1(1)	WP_242251783.1	WP_242251783.1 MULTISPECIES: WXG100 family type VII secretion target
1(1)	WP_098319879.1	WP_098319879.1 bacteriocin-processing peptidase family protein
1(1)	WP_064019316.1	WP_064019316.1 type VII secretion target
1(26)	WP_013370783.1	WP_013370783.1 MULTISPECIES: hypothetical protein
1(2)	WP_139895506.1	WP_139895506.1 MULTISPECIES: hypothetical protein
1(1)	WP_121610592.1	WP_121610592.1 hypothetical protein
1(1)	WP_064019322.1	WP_064019322.1 WXG100 family type VII secretion target
1(1)	WP_179034777.1	WP_179034777.1 AAA family ATPase
1(1)	WP_208926616.1	WP_208926616.1 WXG100 family type VII secretion target
1(1)	WP_190945006.1	WP_190945006.1 WXG100 family type VII secretion target
1(1)	WP_098836666.1	WP_098836666.1 T7SS effector LXG polymorphic toxin
1(2)	WP_100537977.1	WP_100537977.1 MULTISPECIES: hypothetical protein
1(1)	WP_068619107.1	WP_068619107.1 hypothetical protein
1(1)	WP_150457766.1	WP_150457766.1 DUF5050 domain-containing protein
1(1)	WP_098288684.1	WP_098288684.1 tetratricopeptide repeat protein
1(1)	WP_087194489.1	WP_087194489.1 WXG100 family type VII secretion target
1(1)	WP_267414311.1	WP_267414311.1 bacteriocin-processing peptidase family protein
1(1)	WP_136604817.1	WP_136604817.1 hypothetical protein
1(2)	WP_185469290.1	WP_185469290.1 RHS repeat protein
1(3)	WP_076322205.1	WP_076322205.1 MULTISPECIES: hypothetical protein
1(1)	WP_039273538.1	WP_039273538.1 membrane protein
1(1)	WP_276917313.1	WP_276917313.1 hypothetical protein
1(1)	WP_251638758.1	WP_251638758.1 serine/threonine-protein kinase
1(3)	WP_006674865.1	WP_006674865.1 hypothetical protein
1(2)	WP_110899364.1	WP_110899364.1 MULTISPECIES: WXG100 family type VII secretion target
1(1)	WP_233530992.1	WP_233530992.1 AAA family ATPase
1(1)	WP_110934065.1	WP_110934065.1 DUF2974 domain-containing protein
1(1)	WP_307738727.1	WP_307738727.1 hypothetical protein
1(1)	WP_216791212.1	WP_216791212.1 DUF2974 domain-containing protein
1(1)	WP_212805123.1	WP_212805123.1 tetratricopeptide repeat protein
1(1)	WP_306007804.1	WP_306007804.1 hypothetical protein
1(1)	WP_216830395.1	WP_216830395.1 hypothetical protein
1(1)	WP_078419976.1	WP_078419976.1 bacteriocin-processing peptidase family protein
1(1)	WP_215038278.1	WP_215038278.1 WXG100 family type VII secretion target
1(1)	WP_304216874.1	WP_304216874.1 DUF6382 domain-containing protein
1(1)	WP_013914205.1	WP_013914205.1 S-layer homology domain-containing protein
1(1)	WP_007147976.1	WP_007147976.1 YhgE/Pip domain-containing protein
1(1)	WP_242264958.1	WP_242264958.1 hypothetical protein
1(7)	WP_025719059.1	WP_025719059.1 MULTISPECIES: WXG100 family type VII secretion target
1(2)	WP_228469892.1	WP_228469892.1 glycohydrolase toxin TNT-related protein
1(1)	WP_181603070.1	WP_181603070.1 WXG100 family type VII secretion target
1(1)	WP_151208728.1	WP_151208728.1 hypothetical protein
1(2)	WP_271002888.1	WP_271002888.1 type VII secretion protein EsaA
1(1)	WP_210087125.1	WP_210087125.1 hypothetical protein
1(1)	WP_000506917.1	WP_000506917.1 tetratricopeptide repeat protein
1(1)	WP_215598790.1	WP_215598790.1 tetratricopeptide repeat protein
1(1)	WP_251596670.1	WP_251596670.1 WXG100 family type VII secretion target
1(1)	WP_305022921.1	WP_305022921.1 hypothetical protein
1(1)	WP_195343923.1	WP_195343923.1 Ig-like domain-containing protein
1(1)	WP_080449897.1	WP_080449897.1 MULTISPECIES: WXG100 family type VII secretion target
1(6)	WP_047909612.1	WP_047909612.1 MULTISPECIES: WXG100 family type VII secretion target
1(1)	WP_024027632.1	WP_024027632.1 WXG100 family type VII secretion target
1(1)	WP_137052036.1	WP_137052036.1 tetratricopeptide repeat protein
1(23)	WP_023988263.1	WP_023988263.1 MULTISPECIES: hypothetical protein
1(1)	WP_258875221.1	WP_258875221.1 S-layer homology domain-containing protein
1(2)	WP_023988253.1	WP_023988253.1 S-layer homology domain-containing protein
1(1)	WP_098284015.1	WP_098284015.1 type VII secretion protein EsaA
1(1)	WP_270699380.1	WP_270699380.1 tetratricopeptide repeat protein
1(1)	WP_141540984.1	WP_141540984.1 WXG100 family type VII secretion target
1(1)	WP_205001944.1	WP_205001944.1 hypothetical protein
1(1)	WP_251557374.1	WP_251557374.1 serine/threonine-protein kinase
1(2)	WP_045243840.1	WP_045243840.1 S-layer homology domain-containing protein
1(1)	WP_221875377.1	WP_221875377.1 DUF2974 domain-containing protein
1(1)	WP_283952940.1	WP_283952940.1 Ig-like domain repeat protein
1(1)	WP_247902246.1	WP_247902246.1 hypothetical protein
1(2)	WP_204412719.1	WP_204412719.1 pore-forming ESAT-6 family protein
1(1)	WP_223592686.1	WP_223592686.1 WXG100 family type VII secretion target
1(1)	WP_307199936.1	WP_307199936.1 WXG100 family type VII secretion target
1(1)	WP_028401642.1	WP_028401642.1 hypothetical protein
1(2)	WP_040418520.1	WP_040418520.1 WXG100 family type VII secretion target
1(2)	WP_185516169.1	WP_185516169.1 pre-toxin TG domain-containing protein
1(1)	WP_242805836.1	WP_242805836.1 hypothetical protein
1(1)	WP_073540573.1	WP_073540573.1 tetratricopeptide repeat protein
1(1)	WP_064473945.1	WP_064473945.1 bacteriocin-processing peptidase family protein
1(1)	WP_307399115.1	WP_307399115.1 glucosaminidase domain-containing protein
1(1)	WP_283927237.1	WP_283927237.1 copper amine oxidase N-terminal domain-containing protein
1(1)	WP_270065058.1	WP_270065058.1 DUF2974 domain-containing protein
1(1)	WP_013658705.1	WP_013658705.1 copper amine oxidase N-terminal domain-containing protein
1(1)	WP_283904343.1	WP_283904343.1 FHA domain-containing protein
1(2)	WP_072732442.1	WP_072732442.1 MULTISPECIES: hypothetical protein
1(1)	WP_139829221.1	WP_139829221.1 hypothetical protein
1(1)	WP_026478108.1	WP_026478108.1 EsaB/YukD family protein
1(1)	WP_289344197.1	WP_289344197.1 serine/threonine-protein kinase
1(1)	WP_243864605.1	WP_243864605.1 DUF2974 domain-containing protein
1(1)	WP_126996285.1	WP_126996285.1 peptidoglycan-binding protein
1(2)	WP_143804315.1	WP_143804315.1 MULTISPECIES: hypothetical protein
1(1)	WP_277142088.1	WP_277142088.1 hypothetical protein
1(1)	WP_116353257.1	WP_116353257.1 hypothetical protein
1(2)	WP_149051225.1	WP_149051225.1 DUF6531 domain-containing protein
1(1)	WP_181747869.1	WP_181747869.1 hypothetical protein
1(1)	WP_212693242.1	WP_212693242.1 hypothetical protein
1(1)	WP_121474478.1	WP_121474478.1 hypothetical protein
1(1)	WP_273383882.1	WP_273383882.1 FHA domain-containing protein
1(1)	WP_234414303.1	WP_234414303.1 WXG100 family type VII secretion target
1(1)	WP_113058719.1	WP_113058719.1 hypothetical protein
1(2)	WP_195343926.1	WP_195343926.1 T7SS effector LXG polymorphic toxin
1(5)	WP_071220203.1	WP_071220203.1 MULTISPECIES: hypothetical protein
1(2)	WP_010963374.1	WP_010963374.1 MULTISPECIES: tetratricopeptide repeat protein
1(1)	WP_013490123.1	WP_013490123.1 FHA domain-containing protein
1(1)	WP_289613139.1	WP_289613139.1 T7SS effector LXG polymorphic toxin
1(1)	WP_127592426.1	WP_127592426.1 hypothetical protein
1(1)	WP_137698106.1	WP_137698106.1 copper amine oxidase N-terminal domain-containing protein
1(2)	WP_194230401.1	WP_194230401.1 MULTISPECIES: WXG100 family type VII secretion target
1(3)	WP_113755281.1	WP_113755281.1 WXG100 family type VII secretion target
1(1)	WP_289398701.1	WP_289398701.1 DNA/RNA non-specific endonuclease
1(1)	WP_048896847.1	WP_048896847.1 tetratricopeptide repeat protein
1(1)	WP_003516556.1	WP_003516556.1 hypothetical protein
1(1)	WP_159146505.1	WP_159146505.1 tetratricopeptide repeat protein
1(1)	WP_308082244.1	WP_308082244.1 WXG100 family type VII secretion target
1(1)	WP_229137196.1	WP_229137196.1 WXG100 family type VII secretion target
1(1)	WP_249897328.1	WP_249897328.1 DUF5107 domain-containing protein
1(1)	WP_000506909.1	WP_000506909.1 tetratricopeptide repeat protein
1(4)	WP_077833109.1	WP_077833109.1 WXG100 family type VII secretion target
1(1)	WP_285748179.1	WP_285748179.1 hypothetical protein
1(3)	WP_078181466.1	WP_078181466.1 MULTISPECIES: hypothetical protein
1(1)	WP_242634582.1	WP_242634582.1 Ig-like domain-containing protein
1(2)	WP_018883271.1	WP_018883271.1 WXG100 family type VII secretion target
1(1)	WP_256872561.1	WP_256872561.1 RHS repeat-associated core domain-containing protein
1(1)	WP_150364198.1	WP_150364198.1 RHS repeat-associated core domain-containing protein
1(1)	WP_188535082.1	WP_188535082.1 C39 family peptidase
1(1)	WP_000391142.1	WP_000391142.1 MULTISPECIES: hypothetical protein
1(1)	WP_058486874.1	WP_058486874.1 stalk domain-containing protein
1(1)	WP_026882391.1	WP_026882391.1 WXG100 family type VII secretion target
1(1)	WP_257675918.1	WP_257675918.1 hypothetical protein
1(1)	WP_019424149.1	WP_019424149.1 hypothetical protein
1(1)	WP_226086172.1	WP_226086172.1 FHA domain-containing protein
1(1)	WP_053361022.1	WP_053361022.1 DUF2974 domain-containing protein
1(1)	WP_014281180.1	WP_014281180.1 hypothetical protein
1(3)	WP_053403781.1	WP_053403781.1 WXG100 family type VII secretion target
1(1)	WP_277548444.1	WP_277548444.1 WG repeat-containing protein
1(1)	WP_307537578.1	WP_307537578.1 hypothetical protein
1(5)	WP_095287660.1	WP_095287660.1 MULTISPECIES: hypothetical protein
1(1)	WP_086424321.1	WP_086424321.1 MULTISPECIES: T7SS effector LXG polymorphic toxin
1(1)	WP_212330900.1	WP_212330900.1 hypothetical protein
1(1)	WP_196427068.1	WP_196427068.1 hypothetical protein
1(1)	WP_101195714.1	WP_101195714.1 SseB family protein
1(1)	WP_098679905.1	WP_098679905.1 MULTISPECIES: tetratricopeptide repeat protein
1(1)	WP_119601486.1	WP_119601486.1 WXG100 family type VII secretion target
1(1)	WP_139796092.1	WP_139796092.1 hypothetical protein
1(1)	WP_140157198.1	WP_140157198.1 WXG100 family type VII secretion target
1(1)	WP_098961909.1	WP_098961909.1 tetratricopeptide repeat protein
1(2)	WP_103626233.1	WP_103626233.1 MULTISPECIES: WXG100 family type VII secretion target
1(2)	WP_270993639.1	WP_270993639.1 DUF6531 domain-containing protein
1(1)	WP_120462952.1	WP_120462952.1 EsaB/YukD family protein
1(1)	WP_216531933.1	WP_216531933.1 serine/threonine-protein kinase
1(1)	WP_181754692.1	WP_181754692.1 EsaB/YukD family protein
1(1)	WP_083599919.1	WP_083599919.1 pore-forming ESAT-6 family protein
1(1)	WP_029517069.1	WP_029517069.1 MULTISPECIES: stalk domain-containing protein
1(1)	WP_021291836.1	WP_021291836.1 hypothetical protein
1(1)	WP_230585140.1	WP_230585140.1 WXG100 family type VII secretion target
1(1)	WP_063223277.1	WP_063223277.1 hypothetical protein
1(1)	WP_207994160.1	WP_207994160.1 tetratricopeptide repeat protein
1(1)	WP_148125759.1	WP_148125759.1 hypothetical protein, partial
1(1)	WP_068782405.1	WP_068782405.1 pre-toxin TG domain-containing protein
1(1)	WP_107734212.1	WP_107734212.1 MULTISPECIES: S-layer homology domain-containing protein
1(1)	WP_256227717.1	WP_256227717.1 hypothetical protein
1(1)	WP_262787111.1	WP_262787111.1 hypothetical protein
1(2)	WP_014368242.1	WP_014368242.1 EsaB/YukD family protein
1(1)	WP_262725724.1	WP_262725724.1 WXG100 family type VII secretion target
1(1)	WP_308110113.1	WP_308110113.1 protein kinase
1(2)	WP_042134268.1	WP_042134268.1 MULTISPECIES: hypothetical protein
1(1)	WP_251638766.1	WP_251638766.1 hypothetical protein
1(1)	WP_051569333.1	WP_051569333.1 hypothetical protein
1(1)	WP_024632682.1	WP_024632682.1 MULTISPECIES: WXG100 family type VII secretion target
1(2)	WP_018670525.1	WP_018670525.1 WG repeat-containing protein
1(1)	WP_071724729.1	WP_071724729.1 hypothetical protein
1(1)	WP_179034789.1	WP_179034789.1 WXG100 family type VII secretion target
1(1)	WP_307284672.1	WP_307284672.1 cadherin domain-containing protein
1(1)	WP_098167594.1	WP_098167594.1 protein kinase
1(3)	WP_044584389.1	WP_044584389.1 MULTISPECIES: T7SS effector LXG polymorphic toxin
1(1)	WP_155703924.1	WP_155703924.1 hypothetical protein
1(1)	WP_110934060.1	WP_110934060.1 VWA domain-containing protein
1(1)	WP_307284690.1	WP_307284690.1 FHA domain-containing protein
1(1)	WP_251417667.1	WP_251417667.1 MULTISPECIES: WXG100 family type VII secretion target
1(1)	WP_270716432.1	WP_270716432.1 SseB family protein
1(1)	WP_282742030.1	WP_282742030.1 serine/threonine-protein kinase
1(1)	WP_110934071.1	WP_110934071.1 WXG100 family type VII secretion target
1(1)	WP_141552654.1	WP_141552654.1 WXG100 family type VII secretion target, partial
1(1)	WP_077320207.1	WP_077320207.1 T7SS effector LXG polymorphic toxin
1(3)	WP_002022919.1	WP_002022919.1 MULTISPECIES: hypothetical protein
1(1)	WP_211023023.1	WP_211023023.1 WXG100 family type VII secretion target
1(1)	WP_136372958.1	WP_136372958.1 hypothetical protein
1(1)	WP_251638782.1	WP_251638782.1 WXG100 family type VII secretion target
1(1)	WP_073008248.1	WP_073008248.1 TNT domain-containing protein
1(1)	WP_223617608.1	WP_223617608.1 WXG100 family type VII secretion target
1(1)	WP_026572744.1	WP_026572744.1 protein kinase
1(1)	WP_169744750.1	WP_169744750.1 EsaB/YukD family protein
1(2)	WP_160807257.1	WP_160807257.1 HNH endonuclease
1(1)	WP_208926590.1	WP_208926590.1 serine/threonine-protein kinase
1(1)	WP_215572755.1	WP_215572755.1 HNH endonuclease
1(1)	WP_277166577.1	WP_277166577.1 TNT domain-containing protein
1(1)	WP_098250527.1	WP_098250527.1 MULTISPECIES: SseB family protein
1(1)	WP_306077397.1	WP_306077397.1 hypothetical protein
1(1)	WP_195325250.1	WP_195325250.1 tetratricopeptide repeat protein
1(1)	WP_145156806.1	WP_145156806.1 WXG100 family type VII secretion target
1(1)	WP_090761829.1	WP_090761829.1 FHA domain-containing protein
1(1)	WP_098235623.1	WP_098235623.1 WXG100 family type VII secretion target
1(1)	WP_066020842.1	WP_066020842.1 MULTISPECIES: WXG100 family type VII secretion target
1(1)	WP_141559744.1	WP_141559744.1 deaminase domain-containing protein
1(1)	WP_307284697.1	WP_307284697.1 Ig-like domain-containing protein
1(1)	WP_263324555.1	WP_263324555.1 serine/threonine-protein kinase
1(1)	WP_293202260.1	WP_293202260.1 hypothetical protein
1(1)	WP_125084780.1	WP_125084780.1 WXG100 family type VII secretion target
1(1)	WP_270472030.1	WP_270472030.1 hypothetical protein
1(1)	WP_214706011.1	WP_214706011.1 Ig-like domain-containing protein
1(1)	WP_034526607.1	WP_034526607.1 hypothetical protein
1(2)	WP_268599729.1	WP_268599729.1 WXG100 family type VII secretion target
1(1)	WP_042125634.1	WP_042125634.1 DUF2974 domain-containing protein
1(1)	WP_247902243.1	WP_247902243.1 hypothetical protein
1(1)	WP_077852416.1	WP_077852416.1 WXG100 family type VII secretion target
1(1)	WP_223592682.1	WP_223592682.1 Mbeg1-like protein
1(2)	WP_185639019.1	WP_185639019.1 type VII secretion protein EsaA
1(1)	WP_269667704.1	WP_269667704.1 MULTISPECIES: HNH/ENDO VII family nuclease
1(1)	WP_209872745.1	WP_209872745.1 hypothetical protein
1(1)	WP_095287659.1	WP_095287659.1 hypothetical protein
1(1)	WP_069355512.1	WP_069355512.1 SseB family protein
1(1)	WP_116334077.1	WP_116334077.1 WG repeat-containing protein
1(1)	WP_149190447.1	WP_149190447.1 bacteriocin-processing peptidase family protein
1(1)	WP_106765958.1	WP_106765958.1 hypothetical protein
1(1)	WP_013658710.1	WP_013658710.1 hypothetical protein
1(1)	WP_210364455.1	WP_210364455.1 WXG100 family type VII secretion target
1(1)	WP_199925555.1	WP_199925555.1 hypothetical protein
1(1)	WP_289342267.1	WP_289342267.1 FHA domain-containing protein
1(1)	WP_270065054.1	WP_270065054.1 WXG100 family type VII secretion target
1(2)	WP_010963370.1	WP_010963370.1 MULTISPECIES: WXG100 family type VII secretion target
1(1)	WP_002141597.1	WP_002141597.1 MULTISPECIES: SseB family protein
1(1)	WP_246021131.1	WP_246021131.1 serine/threonine-protein kinase
1(1)	WP_013370769.1	WP_013370769.1 S-layer homology domain-containing protein
1(1)	WP_065228771.1	WP_065228771.1 MULTISPECIES: SseB family protein
1(1)	WP_223068047.1	WP_223068047.1 WXG100 family type VII secretion target
1(1)	WP_295628337.1	WP_295628337.1 protein kinase
1(1)	WP_149885341.1	WP_149885341.1 hypothetical protein
1(1)	WP_306007835.1	WP_306007835.1 CdiA family toxin C-terminal domain-containing protein
1(1)	WP_270784519.1	WP_270784519.1 WXG100 family type VII secretion target
1(1)	WP_283910929.1	WP_283910929.1 DUF2974 domain-containing protein
1(4)	WP_185474158.1	WP_185474158.1 type VII secretion protein EsaA
1(1)	WP_287600008.1	WP_287600008.1 tetratricopeptide repeat protein
1(1)	WP_268058020.1	WP_268058020.1 serine/threonine-protein kinase
1(1)	WP_063223279.1	WP_063223279.1 tetratricopeptide repeat protein
1(1)	WP_088004909.1	WP_088004909.1 hypothetical protein
1(1)	WP_166244909.1	WP_166244909.1 hypothetical protein
1(1)	WP_235715983.1	WP_235715983.1 phage tail tip lysozyme
1(1)	WP_307388970.1	WP_307388970.1 DUF2974 domain-containing protein
1(3)	WP_098266648.1	WP_098266648.1 MULTISPECIES: EsaB/YukD family protein
1(1)	WP_053783888.1	WP_053783888.1 hypothetical protein
1(1)	WP_042462805.1	WP_042462805.1 DUF2974 domain-containing protein
1(1)	WP_085499081.1	WP_085499081.1 copper amine oxidase N-terminal domain-containing protein
1(1)	WP_196048853.1	WP_196048853.1 hypothetical protein
1(1)	WP_115359660.1	WP_115359660.1 EsaB/YukD family protein
1(1)	WP_289475118.1	WP_289475118.1 hypothetical protein
1(1)	WP_213506866.1	WP_213506866.1 hypothetical protein
1(1)	WP_024632686.1	WP_024632686.1 MULTISPECIES: hypothetical protein
1(1)	WP_251426357.1	WP_251426357.1 Ig-like domain-containing protein
1(1)	WP_305166272.1	WP_305166272.1 S-layer homology domain-containing protein
1(2)	WP_068619109.1	WP_068619109.1 MULTISPECIES: WXG100 family type VII secretion target
1(1)	WP_024027630.1	WP_024027630.1 DUF2974 domain-containing protein
1(1)	WP_069011424.1	WP_069011424.1 MULTISPECIES: copper amine oxidase N-terminal domain-containing protein
1(1)	WP_098148061.1	WP_098148061.1 SseB family protein
1(1)	WP_087095005.1	WP_087095005.1 MULTISPECIES: hypothetical protein
1(1)	WP_098659490.1	WP_098659490.1 type VII secretion protein EsaA
1(1)	WP_094870532.1	WP_094870532.1 DUF2974 domain-containing protein
1(1)	WP_012260837.1	WP_012260837.1 hypothetical protein
1(1)	WP_073008271.1	WP_073008271.1 Ig-like domain-containing protein
1(1)	WP_258425844.1	WP_258425844.1 MULTISPECIES: ESX-1 secretion-associated protein
1(1)	WP_052352969.1	WP_052352969.1 Ig-like domain-containing protein
1(1)	WP_262725725.1	WP_262725725.1 SseB family protein
1(1)	WP_227774476.1	WP_227774476.1 copper amine oxidase N-terminal domain-containing protein
1(1)	WP_005546512.1	WP_005546512.1 WXG100 family type VII secretion target
1(2)	WP_003516579.1	WP_003516579.1 WXG100 family type VII secretion target
1(1)	WP_098252275.1	WP_098252275.1 MULTISPECIES: T7SS effector LXG polymorphic toxin
1(1)	WP_115359657.1	WP_115359657.1 WXG100 family type VII secretion target
1(3)	WP_097999319.1	WP_097999319.1 T7SS effector LXG polymorphic toxin
1(1)	WP_207391261.1	WP_207391261.1 HNH endonuclease
1(45)	WP_013309990.1	WP_013309990.1 MULTISPECIES: WXG100 family type VII secretion target
1(1)	WP_019392118.1	WP_019392118.1 hypothetical protein
1(1)	WP_281477416.1	WP_281477416.1 WXG100 family type VII secretion target
1(1)	WP_084117732.1	WP_084117732.1 WXG100 family type VII secretion target
1(2)	WP_185357254.1	WP_185357254.1 T7SS effector LXG polymorphic toxin
1(1)	WP_147786234.1	WP_147786234.1 hypothetical protein
1(1)	WP_077619645.1	WP_077619645.1 WXG100 family type VII secretion target
1(1)	WP_111268938.1	WP_111268938.1 hypothetical protein
1(2)	WP_001161863.1	WP_001161863.1 MULTISPECIES: DNA/RNA non-specific endonuclease
1(1)	WP_277157944.1	WP_277157944.1 hypothetical protein
1(1)	WP_297183853.1	WP_297183853.1 serine/threonine-protein kinase
1(1)	WP_248063448.1	WP_248063448.1 hypothetical protein
1(1)	WP_119601488.1	WP_119601488.1 WXG100 family type VII secretion target
1(1)	WP_283927239.1	WP_283927239.1 serine/threonine-protein kinase
1(1)	WP_243182807.1	WP_243182807.1 WXG100 family type VII secretion target
1(1)	WP_122971537.1	WP_122971537.1 DUF2974 domain-containing protein
1(1)	WP_170880288.1	WP_170880288.1 WXG100 family type VII secretion target
1(1)	WP_232274504.1	WP_232274504.1 LysM domain-containing protein
1(1)	WP_163977058.1	WP_163977058.1 hypothetical protein
1(1)	WP_016100418.1	WP_016100418.1 protein kinase
1(1)	WP_155703944.1	WP_155703944.1 S8 family serine peptidase
1(1)	WP_251245807.1	WP_251245807.1 DUF2974 domain-containing protein
1(1)	WP_101195713.1	WP_101195713.1 tetratricopeptide repeat protein
1(5)	WP_002031623.1	WP_002031623.1 MULTISPECIES: hypothetical protein
1(2)	WP_244879218.1	WP_244879218.1 MULTISPECIES: S-layer homology domain-containing protein
1(1)	WP_149238904.1	WP_149238904.1 hypothetical protein
1(2)	WP_076281073.1	WP_076281073.1 DUF2974 domain-containing protein
1(1)	WP_247083047.1	WP_247083047.1 hypothetical protein
1(3)	WP_097952794.1	WP_097952794.1 bacteriocin-processing peptidase family protein
1(4)	WP_001030889.1	WP_001030889.1 MULTISPECIES: SMI1/KNR4 family protein
1(1)	WP_301167498.1	WP_301167498.1 hypothetical protein
1(1)	WP_002031665.1	WP_002031665.1 MULTISPECIES: WXG100 family type VII secretion target
1(1)	WP_195974874.1	WP_195974874.1 WXG100 family type VII secretion target
1(1)	WP_090805474.1	WP_090805474.1 hypothetical protein
1(1)	WP_194230400.1	WP_194230400.1 cell envelope integrity protein TolA
1(1)	WP_224839863.1	WP_224839863.1 Mbeg1-like protein
1(2)	WP_006289749.1	WP_006289749.1 hypothetical protein
1(1)	WP_223617611.1	WP_223617611.1 tetratricopeptide repeat protein
1(1)	WP_021291853.1	WP_021291853.1 type VII secretion protein EsaA
1(1)	WP_085499122.1	WP_085499122.1 AAA family ATPase
1(1)	WP_076119215.1	WP_076119215.1 DUF2974 domain-containing protein
1(1)	WP_199419768.1	WP_199419768.1 DUF2974 domain-containing protein
1(1)	WP_211022799.1	WP_211022799.1 DUF87 domain-containing protein
1(1)	WP_308083996.1	WP_308083996.1 protein kinase
1(1)	WP_101195709.1	WP_101195709.1 bacteriocin-processing peptidase family protein
1(1)	WP_062239852.1	WP_062239852.1 hypothetical protein
1(1)	WP_243255986.1	WP_243255986.1 TNT domain-containing protein
1(1)	WP_098148062.1	WP_098148062.1 WXG100 family type VII secretion target
1(1)	WP_197241536.1	WP_197241536.1 bacteriocin-processing peptidase family protein
1(3)	WP_068940679.1	WP_068940679.1 MULTISPECIES: hypothetical protein
1(1)	WP_058271109.1	WP_058271109.1 FHA domain-containing protein
1(1)	WP_145021744.1	WP_145021744.1 hypothetical protein
1(1)	WP_210087114.1	WP_210087114.1 WXG100 family type VII secretion target
1(1)	WP_097821803.1	WP_097821803.1 bacteriocin-processing peptidase family protein
1(1)	WP_305022923.1	WP_305022923.1 WXG100 family type VII secretion target
1(3)	WP_103626231.1	WP_103626231.1 MULTISPECIES: tetratricopeptide repeat protein
1(4)	WP_185462582.1	WP_185462582.1 type VII secretion protein EsaA
1(1)	WP_215185472.1	WP_215185472.1 EsaB/YukD family protein
1(1)	WP_084156396.1	WP_084156396.1 tetratricopeptide repeat protein
1(1)	WP_090735424.1	WP_090735424.1 MULTISPECIES: hypothetical protein
1(1)	WP_262725727.1	WP_262725727.1 tetratricopeptide repeat protein
1(1)	WP_199419770.1	WP_199419770.1 WXG100 family type VII secretion target
1(1)	WP_064019323.1	WP_064019323.1 WG repeat-containing protein
1(2)	WP_056700790.1	WP_056700790.1 WXG100 family type VII secretion target
1(1)	WP_251217311.1	WP_251217311.1 type VII secretion protein EsaA
1(1)	WP_247083042.1	WP_247083042.1 hypothetical protein
1(1)	WP_021291862.1	WP_021291862.1 polysaccharide deacetylase family protein
1(1)	WP_076103993.1	WP_076103993.1 DUF2974 domain-containing protein
1(1)	WP_221875375.1	WP_221875375.1 WXG100 family type VII secretion target
1(1)	WP_094876486.1	WP_094876486.1 WXG100 family type VII secretion target
1(1)	WP_142287547.1	WP_142287547.1 deaminase domain-containing protein
1(1)	WP_162848533.1	WP_162848533.1 DUF5050 domain-containing protein
1(1)	WP_216830407.1	WP_216830407.1 S8 family serine peptidase
1(1)	WP_291647970.1	WP_291647970.1 DUF6382 domain-containing protein
1(2)	WP_071640567.1	WP_071640567.1 MULTISPECIES: S-layer homology domain-containing protein
1(1)	WP_231094846.1	WP_231094846.1 WXG100 family type VII secretion target
1(1)	WP_054402905.1	WP_054402905.1 hypothetical protein
1(1)	WP_144524122.1	WP_144524122.1 hypothetical protein
1(50)	WP_012984597.1	WP_012984597.1 MULTISPECIES: WXG100 family type VII secretion target
1(1)	WP_223068048.1	WP_223068048.1 hypothetical protein
1(1)	WP_137062801.1	WP_137062801.1 hypothetical protein
1(1)	WP_189018624.1	WP_189018624.1 J domain-containing protein
1(1)	WP_307394649.1	WP_307394649.1 hypothetical protein
1(2)	WP_195431328.1	WP_195431328.1 MULTISPECIES: hypothetical protein
1(3)	WP_077852413.1	WP_077852413.1 WXG100 family type VII secretion target
1(2)	WP_228478842.1	WP_228478842.1 hypothetical protein
1(1)	WP_272541591.1	WP_272541591.1 hypothetical protein
1(1)	WP_225999409.1	WP_225999409.1 WXG100 family type VII secretion target
1(1)	WP_102710722.1	WP_102710722.1 WXG100 family type VII secretion target
1(1)	WP_195571409.1	WP_195571409.1 AAA family ATPase
1(1)	WP_189031030.1	WP_189031030.1 WXG100 family type VII secretion target
1(1)	WP_166245129.1	WP_166245129.1 MULTISPECIES: DUF6382 domain-containing protein
1(1)	WP_000392226.1	WP_000392226.1 hypothetical protein
1(1)	WP_291682713.1	WP_291682713.1 DUF6382 domain-containing protein
1(1)	WP_088298122.1	WP_088298122.1 tetratricopeptide repeat protein
1(1)	WP_274485148.1	WP_274485148.1 hypothetical protein
1(1)	WP_013309986.1	WP_013309986.1 hypothetical protein
1(1)	WP_133243505.1	WP_133243505.1 hypothetical protein
1(1)	WP_042462799.1	WP_042462799.1 pore-forming ESAT-6 family protein
1(1)	WP_000713827.1	WP_000713827.1 type VII secretion protein EsaA
1(1)	WP_188535097.1	WP_188535097.1 DUF2974 domain-containing protein
1(13)	WP_076167864.1	WP_076167864.1 MULTISPECIES: WXG100 family type VII secretion target
1(1)	WP_133378771.1	WP_133378771.1 WXG100 family type VII secretion target
1(1)	WP_223592660.1	WP_223592660.1 hypothetical protein
1(1)	WP_077893468.1	WP_077893468.1 DUF6382 domain-containing protein
1(1)	WP_098379498.1	WP_098379498.1 type VII secretion protein EsaA
1(1)	WP_071724730.1	WP_071724730.1 WXG100 family type VII secretion target
1(1)	WP_061805364.1	WP_061805364.1 hypothetical protein
1(2)	WP_003759563.1	WP_003759563.1 MULTISPECIES: EsaB/YukD family protein
1(1)	WP_307589690.1	WP_307589690.1 glycosyltransferase
1(1)	WP_179160612.1	WP_179160612.1 Ig-like domain repeat protein
1(1)	WP_209365671.1	WP_209365671.1 phosphoserine aminotransferase
1(1)	WP_264459877.1	WP_264459877.1 HNH/ENDO VII family nuclease
1(1)	WP_087982601.1	WP_087982601.1 bacteriocin-processing peptidase family protein
1(1)	WP_264929205.1	WP_264929205.1 hypothetical protein
1(1)	WP_066419991.1	WP_066419991.1 DUF6382 domain-containing protein
1(1)	WP_291647972.1	WP_291647972.1 hypothetical protein, partial
1(1)	WP_096886736.1	WP_096886736.1 hypothetical protein
1(1)	WP_142318161.1	WP_142318161.1 MULTISPECIES: WXG100 family type VII secretion target
1(2)	WP_141439358.1	WP_141439358.1 hypothetical protein
1(1)	WP_101219118.1	WP_101219118.1 MULTISPECIES: bacteriocin-processing peptidase family protein
1(1)	WP_155703934.1	WP_155703934.1 hypothetical protein
1(1)	WP_262748109.1	WP_262748109.1 hypothetical protein
1(1)	WP_240522514.1	WP_240522514.1 CdiA family toxin C-terminal domain-containing protein
1(1)	WP_243495554.1	WP_243495554.1 zinc-ribbon domain-containing protein
1(1)	WP_128631288.1	WP_128631288.1 WXG100 family type VII secretion target
1(2)	WP_003268548.1	WP_003268548.1 MULTISPECIES: hypothetical protein
1(1)	WP_306049011.1	WP_306049011.1 hypothetical protein
1(1)	WP_291647966.1	WP_291647966.1 EsaB/YukD family protein
1(1)	WP_007430134.1	WP_007430134.1 hypothetical protein
1(1)	WP_013309972.1	WP_013309972.1 S-layer homology domain-containing protein
1(1)	WP_098556212.1	WP_098556212.1 MULTISPECIES: hypothetical protein
1(1)	WP_147786233.1	WP_147786233.1 SseB family protein
1(1)	WP_307589596.1	WP_307589596.1 WXG100 family type VII secretion target
1(1)	WP_000506916.1	WP_000506916.1 MULTISPECIES: tetratricopeptide repeat protein
1(1)	WP_079694646.1	WP_079694646.1 MULTISPECIES: hypothetical protein
1(1)	WP_153978068.1	WP_153978068.1 hypothetical protein
1(1)	WP_193653019.1	WP_193653019.1 MULTISPECIES: SseB family protein
1(1)	WP_273383866.1	WP_273383866.1 serine/threonine-protein kinase
1(1)	WP_215591202.1	WP_215591202.1 SseB family protein
1(1)	WP_145318692.1	WP_145318692.1 hypothetical protein
1(1)	WP_307394660.1	WP_307394660.1 pre-toxin TG domain-containing protein
1(2)	WP_000392229.1	WP_000392229.1 MULTISPECIES: hypothetical protein
1(1)	WP_006292340.1	WP_006292340.1 hypothetical protein
1(1)	WP_007430132.1	WP_007430132.1 MULTISPECIES: WXG100 family type VII secretion target
1(1)	WP_014281183.1	WP_014281183.1 WXG100 family type VII secretion target
1(2)	WP_166245127.1	WP_166245127.1 MULTISPECIES: pore-forming ESAT-6 family protein
1(3)	WP_013914194.1	WP_013914194.1 WXG100 family type VII secretion target
1(1)	WP_213649971.1	WP_213649971.1 WXG100 family type VII secretion target
1(1)	WP_087952382.1	WP_087952382.1 MULTISPECIES: DNA/RNA non-specific endonuclease
1(1)	WP_166244097.1	WP_166244097.1 copper amine oxidase N-terminal domain-containing protein
1(1)	WP_245850665.1	WP_245850665.1 DNA/RNA non-specific endonuclease
1(1)	WP_248251187.1	WP_248251187.1 hypothetical protein
1(1)	WP_257126953.1	WP_257126953.1 S-layer homology domain-containing protein
1(1)	WP_163245179.1	WP_163245179.1 hypothetical protein
1(1)	WP_215601060.1	WP_215601060.1 tetratricopeptide repeat protein
1(1)	WP_002036277.1	WP_002036277.1 MULTISPECIES: hypothetical protein
1(1)	WP_235699830.1	WP_235699830.1 serine/threonine-protein kinase
1(3)	WP_098266650.1	WP_098266650.1 MULTISPECIES: WXG100 family type VII secretion target
1(1)	WP_053403779.1	WP_053403779.1 hypothetical protein
1(1)	WP_073008257.1	WP_073008257.1 WXG100 family type VII secretion target
1(1)	WP_144479049.1	WP_144479049.1 Ig-like domain-containing protein
1(1)	WP_154118030.1	WP_154118030.1 hypothetical protein
1(1)	WP_069355511.1	WP_069355511.1 hypothetical protein
1(1)	WP_263324546.1	WP_263324546.1 WXG100 family type VII secretion target
1(1)	WP_157418138.1	WP_157418138.1 tetratricopeptide repeat protein
1(1)	WP_028401639.1	WP_028401639.1 hypothetical protein
1(1)	WP_098603904.1	WP_098603904.1 WXG100 family type VII secretion target
1(1)	WP_047842538.1	WP_047842538.1 membrane protein
1(2)	WP_200372542.1	WP_200372542.1 hypothetical protein
1(1)	WP_307214308.1	WP_307214308.1 hypothetical protein
1(2)	WP_240992978.1	WP_240992978.1 MULTISPECIES: WXG100 family type VII secretion target
1(1)	WP_211022785.1	WP_211022785.1 copper amine oxidase N-terminal domain-containing protein
1(1)	WP_013490124.1	WP_013490124.1 pore-forming ESAT-6 family protein
1(1)	WP_277504675.1	WP_277504675.1 hypothetical protein
1(1)	WP_229137197.1	WP_229137197.1 hypothetical protein
1(1)	WP_183600889.1	WP_183600889.1 WXG100 family type VII secretion target
1(2)	WP_191798668.1	WP_191798668.1 MULTISPECIES: hypothetical protein
1(1)	WP_005604633.1	WP_005604633.1 pore-forming ESAT-6 family protein
1(1)	WP_289475141.1	WP_289475141.1 proline-rich domain-containing protein
1(1)	WP_139796091.1	WP_139796091.1 hypothetical protein, partial
1(1)	WP_294953147.1	WP_294953147.1 hypothetical protein
1(1)	WP_138322084.1	WP_138322084.1 MULTISPECIES: hypothetical protein
1(1)	WP_189031034.1	WP_189031034.1 DUF5050 domain-containing protein
1(1)	WP_066020843.1	WP_066020843.1 MULTISPECIES: WXG100 family type VII secretion target
1(1)	WP_089522637.1	WP_089522637.1 hypothetical protein
1(1)	WP_010963738.1	WP_010963738.1 MULTISPECIES: tetratricopeptide repeat protein
1(1)	WP_069193883.1	WP_069193883.1 hypothetical protein
1(1)	WP_270696284.1	WP_270696284.1 hypothetical protein
1(1)	WP_239617475.1	WP_239617475.1 hypothetical protein
1(1)	WP_291672208.1	WP_291672208.1 FHA domain-containing protein
1(1)	WP_055105802.1	WP_055105802.1 copper amine oxidase N-terminal domain-containing protein
1(1)	WP_199795348.1	WP_199795348.1 bacteriocin-processing peptidase family protein
1(1)	WP_257443662.1	WP_257443662.1 copper amine oxidase N-terminal domain-containing protein
1(3)	WP_195431287.1	WP_195431287.1 MULTISPECIES: WXG100 family type VII secretion target
1(1)	WP_307349975.1	WP_307349975.1 hypothetical protein
1(1)	WP_212695786.1	WP_212695786.1 glycohydrolase toxin TNT-related protein
1(4)	WP_143801063.1	WP_143801063.1 MULTISPECIES: hypothetical protein
1(1)	WP_090887130.1	WP_090887130.1 hypothetical protein
1(2)	WP_098360834.1	WP_098360834.1 tetratricopeptide repeat protein
1(1)	WP_101195715.1	WP_101195715.1 WXG100 family type VII secretion target
1(1)	WP_149871678.1	WP_149871678.1 FHA domain-containing protein
1(1)	WP_238187885.1	WP_238187885.1 hypothetical protein
1(1)	WP_136604813.1	WP_136604813.1 WXG100 family type VII secretion target
1(1)	WP_102371672.1	WP_102371672.1 FHA domain-containing protein
1(1)	WP_204517516.1	WP_204517516.1 hypothetical protein
1(1)	WP_140969552.1	WP_140969552.1 MULTISPECIES: tetratricopeptide repeat protein
1(1)	WP_268058022.1	WP_268058022.1 DUF6382 domain-containing protein
1(1)	WP_291647942.1	WP_291647942.1 WXG100 family type VII secretion target
1(1)	WP_252188914.1	WP_252188914.1 hypothetical protein
1(1)	WP_179603479.1	WP_179603479.1 DUF2974 domain-containing protein
1(1)	WP_253411078.1	WP_253411078.1 WXG100 family type VII secretion target
1(1)	WP_257675237.1	WP_257675237.1 serine/threonine-protein kinase
1(1)	WP_274485136.1	WP_274485136.1 S-layer homology domain-containing protein
1(2)	WP_003728976.1	WP_003728976.1 WXG100 family type VII secretion target
1(1)	WP_035286447.1	WP_035286447.1 hypothetical protein
1(1)	WP_308083989.1	WP_308083989.1 DUF2974 domain-containing protein
1(1)	WP_268619937.1	WP_268619937.1 hypothetical protein
1(1)	WP_054972091.1	WP_054972091.1 DUF2974 domain-containing protein
1(1)	WP_307312561.1	WP_307312561.1 FHA domain-containing protein
1(1)	WP_277142092.1	WP_277142092.1 WXG100 family type VII secretion target
1(1)	WP_149096535.1	WP_149096535.1 WXG100 family type VII secretion target
1(6)	WP_185340294.1	WP_185340294.1 type VII secretion protein EsaA
1(1)	WP_090239232.1	WP_090239232.1 hypothetical protein
1(1)	WP_276867629.1	WP_276867629.1 T7SS effector LXG polymorphic toxin
1(2)	WP_281813092.1	WP_281813092.1 hypothetical protein
1(7)	WP_061975586.1	WP_061975586.1 MULTISPECIES: WXG100 family type VII secretion target
1(1)	WP_149190450.1	WP_149190450.1 tetratricopeptide repeat protein
1(1)	WP_110931547.1	WP_110931547.1 WXG100 family type VII secretion target
1(1)	WP_033521276.1	WP_033521276.1 serine/threonine-protein kinase
1(1)	WP_071719991.1	WP_071719991.1 bacteriocin-processing peptidase family protein
1(80)	WP_000807831.1	WP_000807831.1 MULTISPECIES: WXG100 family type VII secretion target
1(1)	WP_231417866.1	WP_231417866.1 MULTISPECIES: pore-forming ESAT-6 family protein
1(1)	WP_217035857.1	WP_217035857.1 DUF2974 domain-containing protein
1(1)	WP_290407038.1	WP_290407038.1 C39 family peptidase
1(1)	WP_066419989.1	WP_066419989.1 WXG100 family type VII secretion target
1(1)	WP_307399103.1	WP_307399103.1 tetratricopeptide repeat protein
1(1)	WP_145406468.1	WP_145406468.1 ParB/Srx family N-terminal domain-containing protein
1(2)	WP_057897627.1	WP_057897627.1 MULTISPECIES: WXG100 family type VII secretion target
1(1)	WP_127570429.1	WP_127570429.1 MULTISPECIES: hypothetical protein
1(1)	WP_209861643.1	WP_209861643.1 WXG100 family type VII secretion target
1(1)	WP_055109371.1	WP_055109371.1 hypothetical protein
1(1)	WP_121610596.1	WP_121610596.1 DUF2974 domain-containing protein
1(1)	WP_301879145.1	WP_301879145.1 hypothetical protein
1(1)	WP_151630603.1	WP_151630603.1 MULTISPECIES: hypothetical protein
1(1)	WP_208752247.1	WP_208752247.1 bacteriocin-processing peptidase family protein, partial
1(1)	WP_237475773.1	WP_237475773.1 DNA/RNA non-specific endonuclease
1(3)	WP_051590913.1	WP_051590913.1 MULTISPECIES: pore-forming ESAT-6 family protein
1(1)	WP_021261880.1	WP_021261880.1 hypothetical protein
1(1)	WP_306077382.1	WP_306077382.1 Ig-like domain-containing protein
1(3)	WP_048552313.1	WP_048552313.1 MULTISPECIES: SseB family protein
1(1)	WP_291288259.1	WP_291288259.1 serine/threonine-protein kinase
1(1)	WP_000444462.1	WP_000444462.1 hypothetical protein
1(1)	WP_066091981.1	WP_066091981.1 Ig-like domain-containing protein
1(1)	WP_248565448.1	WP_248565448.1 hypothetical protein
1(1)	WP_240461204.1	WP_240461204.1 type VII secretion protein EsaA
1(1)	WP_211745830.1	WP_211745830.1 WXG100 family type VII secretion target
1(1)	WP_263880216.1	WP_263880216.1 hypothetical protein
1(2)	WP_219872455.1	WP_219872455.1 hypothetical protein
1(31)	WP_000807833.1	WP_000807833.1 MULTISPECIES: WXG100 family type VII secretion target
1(1)	WP_212330882.1	WP_212330882.1 hypothetical protein
1(1)	WP_163872763.1	WP_163872763.1 hypothetical protein
1(1)	WP_215032112.1	WP_215032112.1 serine/threonine-protein kinase
1(1)	WP_265408842.1	WP_265408842.1 WXG100 family type VII secretion target
1(1)	WP_245864026.1	WP_245864026.1 Ig-like domain-containing protein
1(1)	WP_265408846.1	WP_265408846.1 hypothetical protein
1(2)	WP_194333107.1	WP_194333107.1 HNH endonuclease
1(1)	WP_204412734.1	WP_204412734.1 beta-N-acetylhexosaminidase
1(1)	WP_010250266.1	WP_010250266.1 hypothetical protein
1(1)	WP_195571386.1	WP_195571386.1 WXG100 family type VII secretion target
1(2)	WP_026593077.1	WP_026593077.1 MULTISPECIES: tetratricopeptide repeat protein
1(1)	WP_257808050.1	WP_257808050.1 WXG100 family type VII secretion target
1(1)	WP_198053925.1	WP_198053925.1 EsaB/YukD family protein
1(1)	WP_055105803.1	WP_055105803.1 copper amine oxidase N-terminal domain-containing protein
1(1)	WP_137698099.1	WP_137698099.1 copper amine oxidase N-terminal domain-containing protein
1(1)	WP_249897315.1	WP_249897315.1 DUF5050 domain-containing protein
1(1)	WP_021261890.1	WP_021261890.1 YHYH domain-containing protein
1(3)	WP_123067115.1	WP_123067115.1 WXG100 family type VII secretion target
1(1)	WP_184183005.1	WP_184183005.1 EsaB/YukD family protein
1(1)	WP_088032790.1	WP_088032790.1 WXG100 family type VII secretion target
1(1)	WP_099361341.1	WP_099361341.1 serine/threonine-protein kinase
1(1)	WP_213506888.1	WP_213506888.1 hypothetical protein
1(1)	WP_013658707.1	WP_013658707.1 copper amine oxidase N-terminal domain-containing protein
1(1)	WP_087442409.1	WP_087442409.1 hypothetical protein
1(1)	WP_017149770.1	WP_017149770.1 WXG100 family type VII secretion target
1(1)	WP_000883809.1	WP_000883809.1 bacteriocin-processing peptidase family protein
1(1)	WP_251542625.1	WP_251542625.1 MULTISPECIES: Ig-like domain-containing protein
1(1)	WP_213618815.1	WP_213618815.1 WXG100 family type VII secretion target
1(1)	WP_228467811.1	WP_228467811.1 DNA/RNA non-specific endonuclease
1(1)	WP_215598789.1	WP_215598789.1 hypothetical protein
1(1)	WP_114298768.1	WP_114298768.1 S-layer homology domain-containing protein
1(1)	WP_101668485.1	WP_101668485.1 WG repeat-containing protein
1(3)	WP_077832294.1	WP_077832294.1 WXG100 family type VII secretion target
1(1)	WP_244723766.1	WP_244723766.1 copper amine oxidase N-terminal domain-containing protein
1(1)	WP_229139922.1	WP_229139922.1 WXG100 family type VII secretion target
1(1)	WP_236417209.1	WP_236417209.1 hypothetical protein
1(1)	WP_307738712.1	WP_307738712.1 Stk1 family PASTA domain-containing Ser/Thr kinase
1(1)	WP_169505041.1	WP_169505041.1 S-layer homology domain-containing protein
1(1)	WP_098248516.1	WP_098248516.1 zinc-ribbon domain-containing protein
1(1)	WP_003336002.1	WP_003336002.1 hypothetical protein
1(1)	WP_126665666.1	WP_126665666.1 hypothetical protein
1(1)	WP_137014714.1	WP_137014714.1 SseB family protein
1(1)	WP_142306815.1	WP_142306815.1 WXG100 family type VII secretion target, partial
1(1)	WP_290407041.1	WP_290407041.1 copper amine oxidase N-terminal domain-containing protein
1(1)	WP_212981557.1	WP_212981557.1 WXG100 family type VII secretion target
1(1)	WP_215598794.1	WP_215598794.1 C39 family peptidase
1(1)	WP_077569025.1	WP_077569025.1 hypothetical protein
1(1)	WP_165175592.1	WP_165175592.1 S-layer homology domain-containing protein
1(1)	WP_213117486.1	WP_213117486.1 FHA domain-containing protein
1(1)	WP_088078460.1	WP_088078460.1 tetratricopeptide repeat protein
1(1)	WP_027088426.1	WP_027088426.1 pore-forming ESAT-6 family protein
1(1)	WP_234121610.1	WP_234121610.1 FHA domain-containing protein
1(1)	WP_307878873.1	WP_307878873.1 tetratricopeptide repeat protein
1(2)	WP_076249774.1	WP_076249774.1 MULTISPECIES: hypothetical protein
1(1)	WP_136479366.1	WP_136479366.1 ParA family protein
1(1)	WP_308082243.1	WP_308082243.1 WXG100 family type VII secretion target
1(1)	WP_111147803.1	WP_111147803.1 WXG100 family type VII secretion target
1(1)	WP_068619093.1	WP_068619093.1 glycosyl hydrolase family 18 protein
1(1)	WP_068496253.1	WP_068496253.1 hypothetical protein
1(4)	WP_103626226.1	WP_103626226.1 MULTISPECIES: bacteriocin-processing peptidase family protein
1(1)	WP_139356010.1	WP_139356010.1 glycoside hydrolase family 3 C-terminal domain-containing protein
1(1)	WP_141558533.1	WP_141558533.1 hypothetical protein
1(1)	WP_077619656.1	WP_077619656.1 hypothetical protein
1(1)	WP_127199780.1	WP_127199780.1 YhgE/Pip domain-containing protein
1(1)	WP_268619934.1	WP_268619934.1 hypothetical protein
1(3)	WP_077833102.1	WP_077833102.1 tetratricopeptide repeat protein
1(1)	WP_189031051.1	WP_189031051.1 serine hydrolase
1(1)	WP_024630327.1	WP_024630327.1 MULTISPECIES: hypothetical protein
1(2)	WP_071734040.1	WP_071734040.1 MULTISPECIES: CdiA family toxin C-terminal domain-containing protein
1(1)	WP_039306372.1	WP_039306372.1 protein kinase
1(1)	WP_098673108.1	WP_098673108.1 bacteriocin-processing peptidase family protein
1(1)	WP_166704994.1	WP_166704994.1 tetratricopeptide repeat protein
1(1)	WP_055109376.1	WP_055109376.1 WXG100 family type VII secretion target
1(1)	WP_257443641.1	WP_257443641.1 hypothetical protein
1(1)	WP_264387894.1	WP_264387894.1 hypothetical protein
1(2)	WP_066419981.1	WP_066419981.1 WXG100 family type VII secretion target
1(2)	WP_097898676.1	WP_097898676.1 MULTISPECIES: hypothetical protein
1(1)	WP_251481001.1	WP_251481001.1 DUF6382 domain-containing protein
1(1)	WP_054958406.1	WP_054958406.1 hypothetical protein
1(1)	WP_089965946.1	WP_089965946.1 DUF2974 domain-containing protein
1(1)	WP_074533067.1	WP_074533067.1 MULTISPECIES: tetratricopeptide repeat protein
1(1)	WP_211082925.1	WP_211082925.1 protein kinase family protein
1(1)	WP_088298128.1	WP_088298128.1 bacteriocin-processing peptidase family protein
1(1)	WP_293755531.1	WP_293755531.1 hypothetical protein, partial
1(1)	WP_116556146.1	WP_116556146.1 WXG100 family type VII secretion target
1(1)	WP_277156192.1	WP_277156192.1 leucine-rich repeat domain-containing protein
1(1)	WP_038245452.1	WP_038245452.1 type VII secretion protein EsaA
1(2)	WP_194336456.1	WP_194336456.1 pre-toxin TG domain-containing protein
1(1)	WP_113672701.1	WP_113672701.1 Fic family protein
1(6)	WP_228467084.1	WP_228467084.1 hypothetical protein
1(1)	WP_042462817.1	WP_042462817.1 serine/threonine protein kinase
1(1)	WP_151630604.1	WP_151630604.1 MULTISPECIES: tetratricopeptide repeat protein
1(1)	WP_205635662.1	WP_205635662.1 hypothetical protein
1(1)	WP_251375549.1	WP_251375549.1 WXG100 family type VII secretion target
1(1)	WP_144611189.1	WP_144611189.1 tetratricopeptide repeat protein
1(1)	WP_294386448.1	WP_294386448.1 pore-forming ESAT-6 family protein
1(1)	WP_212981555.1	WP_212981555.1 pre-toxin TG domain-containing protein
1(1)	WP_185436426.1	WP_185436426.1 type VII secretion protein EsaA
1(1)	WP_307388956.1	WP_307388956.1 DUF2974 domain-containing protein
1(4)	WP_000506930.1	WP_000506930.1 MULTISPECIES: tetratricopeptide repeat protein
1(1)	WP_042462796.1	WP_042462796.1 FHA domain-containing protein
1(1)	WP_022586772.1	WP_022586772.1 WG repeat-containing protein
1(1)	WP_097889498.1	WP_097889498.1 MULTISPECIES: hypothetical protein
1(8)	WP_185463135.1	WP_185463135.1 glycohydrolase toxin TNT-related protein
1(2)	WP_044355259.1	WP_044355259.1 hypothetical protein
1(1)	WP_072336492.1	WP_072336492.1 WXG100 family type VII secretion target
1(1)	WP_010250272.1	WP_010250272.1 hypothetical protein
1(2)	WP_010963737.1	WP_010963737.1 MULTISPECIES: tetratricopeptide repeat protein
1(1)	WP_307312572.1	WP_307312572.1 Ig-like domain-containing protein
1(1)	WP_110892968.1	WP_110892968.1 hypothetical protein
1(2)	WP_270995163.1	WP_270995163.1 hypothetical protein
1(3)	WP_097820481.1	WP_097820481.1 T7SS effector LXG polymorphic toxin
1(1)	WP_126996317.1	WP_126996317.1 copper amine oxidase N-terminal domain-containing protein
1(1)	WP_049107938.1	WP_049107938.1 MULTISPECIES: T7SS effector LXG polymorphic toxin
1(1)	WP_019424144.1	WP_019424144.1 MULTISPECIES: WXG100 family type VII secretion target
1(1)	WP_208019352.1	WP_208019352.1 hypothetical protein
1(1)	WP_234414304.1	WP_234414304.1 EndoU domain-containing protein
1(2)	WP_003516573.1	WP_003516573.1 DUF5050 domain-containing protein
1(1)	WP_235286203.1	WP_235286203.1 DUF2974 domain-containing protein
1(1)	WP_055109378.1	WP_055109378.1 WXG100 family type VII secretion target
1(1)	WP_283892187.1	WP_283892187.1 hypothetical protein
1(1)	WP_179603476.1	WP_179603476.1 FHA domain-containing protein
1(2)	WP_208019349.1	WP_208019349.1 EsaB/YukD family protein
1(1)	WP_023957723.1	WP_023957723.1 hypothetical protein
1(1)	WP_207706234.1	WP_207706234.1 hypothetical protein
1(12)	WP_074094613.1	WP_074094613.1 MULTISPECIES: hypothetical protein
1(1)	WP_307828226.1	WP_307828226.1 AHH domain-containing protein
1(1)	WP_216390032.1	WP_216390032.1 EsaB/YukD family protein
1(2)	WP_216518275.1	WP_216518275.1 hypothetical protein
1(1)	WP_108464091.1	WP_108464091.1 copper amine oxidase N-terminal domain-containing protein
1(1)	WP_006720321.1	WP_006720321.1 FHA domain-containing protein
1(1)	WP_149871673.1	WP_149871673.1 VWA domain-containing protein
1(1)	WP_122971535.1	WP_122971535.1 DUF2974 domain-containing protein
1(1)	WP_102372749.1	WP_102372749.1 hypothetical protein
1(1)	WP_189340002.1	WP_189340002.1 hypothetical protein
1(2)	WP_240463837.1	WP_240463837.1 WXG100 family type VII secretion target
1(1)	WP_180235365.1	WP_180235365.1 hypothetical protein
1(1)	WP_034675378.1	WP_034675378.1 protein kinase
1(1)	WP_143315254.1	WP_143315254.1 DUF6382 domain-containing protein
1(1)	WP_302579553.1	WP_302579553.1 hypothetical protein
1(6)	WP_036684488.1	WP_036684488.1 MULTISPECIES: DUF5050 domain-containing protein
1(1)	WP_058829516.1	WP_058829516.1 copper amine oxidase N-terminal domain-containing protein
1(1)	WP_257443628.1	WP_257443628.1 DUF2974 domain-containing protein
1(1)	WP_159081751.1	WP_159081751.1 copper amine oxidase N-terminal domain-containing protein
1(1)	WP_270699381.1	WP_270699381.1 hypothetical protein
1(1)	WP_110899381.1	WP_110899381.1 hypothetical protein
1(1)	WP_183600890.1	WP_183600890.1 glycine zipper domain-containing protein
1(1)	WP_098948842.1	WP_098948842.1 hypothetical protein
1(1)	WP_179034786.1	WP_179034786.1 EsaB/YukD family protein
1(1)	WP_127199771.1	WP_127199771.1 WXG100 family type VII secretion target
1(1)	WP_200483410.1	WP_200483410.1 hypothetical protein
1(1)	WP_290407039.1	WP_290407039.1 copper amine oxidase N-terminal domain-containing protein
1(1)	WP_150364197.1	WP_150364197.1 WXG100 family type VII secretion target
1(1)	WP_062326149.1	WP_062326149.1 hypothetical protein
1(1)	WP_204445234.1	WP_204445234.1 chitobiase/beta-hexosaminidase C-terminal domain-containing protein
1(1)	WP_082187568.1	WP_082187568.1 hypothetical protein
1(6)	WP_090976429.1	WP_090976429.1 MULTISPECIES: tetratricopeptide repeat protein
1(1)	WP_090761825.1	WP_090761825.1 WXG100 family type VII secretion target
1(1)	WP_000444463.1	WP_000444463.1 MULTISPECIES: DNA/RNA non-specific endonuclease
1(3)	WP_098139259.1	WP_098139259.1 T7SS effector LXG polymorphic toxin
1(1)	WP_165867473.1	WP_165867473.1 WXG100 family type VII secretion target
1(2)	WP_129478243.1	WP_129478243.1 hypothetical protein
1(1)	WP_229136361.1	WP_229136361.1 hypothetical protein
1(1)	WP_104148793.1	WP_104148793.1 hypothetical protein
1(2)	WP_095398791.1	WP_095398791.1 MULTISPECIES: hypothetical protein
1(3)	WP_098361432.1	WP_098361432.1 MULTISPECIES: SseB family protein
1(1)	WP_058271105.1	WP_058271105.1 hypothetical protein
1(3)	WP_098266651.1	WP_098266651.1 MULTISPECIES: tetratricopeptide repeat protein
1(1)	WP_251596694.1	WP_251596694.1 hypothetical protein
1(1)	WP_077832295.1	WP_077832295.1 hypothetical protein
1(1)	WP_103655004.1	WP_103655004.1 MULTISPECIES: bacteriocin-processing peptidase family protein
1(1)	WP_308082254.1	WP_308082254.1 Ig-like domain-containing protein
1(1)	WP_206098980.1	WP_206098980.1 copper amine oxidase N-terminal domain-containing protein
1(1)	WP_251610752.1	WP_251610752.1 hypothetical protein
1(1)	WP_184183059.1	WP_184183059.1 hypothetical protein
1(1)	WP_139316657.1	WP_139316657.1 MULTISPECIES: hypothetical protein
1(1)	WP_236804414.1	WP_236804414.1 bacteriocin-processing peptidase family protein
1(4)	WP_103626232.1	WP_103626232.1 MULTISPECIES: SseB family protein
1(1)	WP_255443974.1	WP_255443974.1 WXG100 family type VII secretion target
1(1)	WP_165820923.1	WP_165820923.1 hypothetical protein
1(1)	WP_220775544.1	WP_220775544.1 MULTISPECIES: tetratricopeptide repeat protein
1(1)	WP_251598145.1	WP_251598145.1 DUF2974 domain-containing protein
1(1)	WP_273321550.1	WP_273321550.1 hypothetical protein
1(1)	WP_079506388.1	WP_079506388.1 hypothetical protein
1(2)	WP_271839910.1	WP_271839910.1 EsaB/YukD family protein
1(1)	WP_268745614.1	WP_268745614.1 EsaB/YukD family protein
1(1)	WP_289355904.1	WP_289355904.1 hypothetical protein
1(2)	WP_213592863.1	WP_213592863.1 WXG100 family type VII secretion target
1(2)	WP_098204202.1	WP_098204202.1 tetratricopeptide repeat protein
1(1)	WP_225639697.1	WP_225639697.1 AHH domain-containing protein
1(1)	WP_079506404.1	WP_079506404.1 FHA domain-containing protein
1(1)	WP_263560235.1	WP_263560235.1 hypothetical protein
1(2)	WP_214169379.1	WP_214169379.1 hypothetical protein
1(1)	WP_088550049.1	WP_088550049.1 AAA family ATPase
1(1)	WP_197286653.1	WP_197286653.1 WXG100 family type VII secretion target
1(1)	WP_066022455.1	WP_066022455.1 MULTISPECIES: WXG100 family type VII secretion target
1(1)	WP_301290465.1	WP_301290465.1 RHS repeat-associated core domain-containing protein
1(1)	WP_000713834.1	WP_000713834.1 type VII secretion protein EsaA, partial
1(1)	WP_015736241.1	WP_015736241.1 serine/threonine protein kinase
1(1)	WP_251480999.1	WP_251480999.1 WXG100 family type VII secretion target
1(1)	WP_113753093.1	WP_113753093.1 hypothetical protein
1(1)	WP_098961907.1	WP_098961907.1 bacteriocin-processing peptidase family protein
1(1)	WP_256680794.1	WP_256680794.1 hypothetical protein
1(1)	WP_211022779.1	WP_211022779.1 DL-endopeptidase inhibitor IseA family protein
1(1)	WP_143315240.1	WP_143315240.1 hypothetical protein
1(1)	WP_170880286.1	WP_170880286.1 AAA family ATPase
1(1)	WP_140168583.1	WP_140168583.1 WXG100 family type VII secretion target, partial
1(1)	WP_214328827.1	WP_214328827.1 bacteriocin-processing peptidase family protein
1(1)	WP_090688955.1	WP_090688955.1 EsaB/YukD family protein
1(1)	WP_076271932.1	WP_076271932.1 AAA family ATPase
1(1)	WP_283910923.1	WP_283910923.1 DUF5050 domain-containing protein
1(1)	WP_110931542.1	WP_110931542.1 WXG100 family type VII secretion target
1(1)	WP_112331579.1	WP_112331579.1 WXG100 family type VII secretion target
1(1)	WP_126996307.1	WP_126996307.1 EsaB/YukD family protein
1(1)	WP_255260041.1	WP_255260041.1 pre-toxin TG domain-containing protein
1(1)	WP_122971541.1	WP_122971541.1 FHA domain-containing protein
1(1)	WP_275175594.1	WP_275175594.1 pre-toxin TG domain-containing protein
1(1)	WP_291289939.1	WP_291289939.1 hypothetical protein
1(1)	WP_134910020.1	WP_134910020.1 S-layer homology domain-containing protein
1(1)	WP_318245835.1	WP_318245835.1 S8 family serine peptidase
1(1)	WP_199613896.1	WP_199613896.1 copper amine oxidase N-terminal domain-containing protein
1(2)	WP_043067145.1	WP_043067145.1 hypothetical protein
1(1)	WP_262729431.1	WP_262729431.1 tetratricopeptide repeat protein
1(1)	WP_277142096.1	WP_277142096.1 hypothetical protein
1(1)	WP_076156851.1	WP_076156851.1 hypothetical protein
1(2)	WP_158326750.1	WP_158326750.1 hypothetical protein
1(1)	WP_301167506.1	WP_301167506.1 hypothetical protein
1(1)	WP_244294691.1	WP_244294691.1 MULTISPECIES: DNA/RNA non-specific endonuclease
1(1)	WP_013658713.1	WP_013658713.1 DUF5050 domain-containing protein
1(1)	WP_088550041.1	WP_088550041.1 WXG100 family type VII secretion target
1(1)	WP_216830389.1	WP_216830389.1 pore-forming ESAT-6 family protein
1(1)	WP_098945330.1	WP_098945330.1 tetratricopeptide repeat protein
1(1)	WP_100910320.1	WP_100910320.1 hypothetical protein
1(1)	WP_271839944.1	WP_271839944.1 MULTISPECIES: WXG100 family type VII secretion target
1(1)	WP_242303038.1	WP_242303038.1 hypothetical protein
1(2)	WP_071724723.1	WP_071724723.1 MULTISPECIES: hypothetical protein
1(1)	WP_163255259.1	WP_163255259.1 WXG100 family type VII secretion target
1(1)	WP_010250256.1	WP_010250256.1 WXG100 family type VII secretion target
1(1)	WP_268599728.1	WP_268599728.1 hypothetical protein
1(1)	WP_283927240.1	WP_283927240.1 VWA domain-containing protein
1(1)	WP_217035862.1	WP_217035862.1 WXG100 family type VII secretion target
1(1)	WP_244723791.1	WP_244723791.1 DUF5050 domain-containing protein
1(3)	WP_000034622.1	WP_000034622.1 MULTISPECIES: T7SS effector LXG polymorphic toxin
1(1)	WP_242264959.1	WP_242264959.1 tetratricopeptide repeat protein
1(1)	WP_268613678.1	WP_268613678.1 hypothetical protein
1(1)	WP_192266456.1	WP_192266456.1 WXG100 family type VII secretion target
1(25)	WP_001050360.1	WP_001050360.1 MULTISPECIES: SseB family protein
1(1)	WP_013309999.1	WP_013309999.1 copper amine oxidase N-terminal domain-containing protein
1(1)	WP_206094036.1	WP_206094036.1 hypothetical protein
1(1)	WP_229139915.1	WP_229139915.1 hypothetical protein
1(1)	WP_002148297.1	WP_002148297.1 polymorphic toxin type 15 domain-containing protein
1(1)	WP_063188066.1	WP_063188066.1 DUF2974 domain-containing protein
1(1)	WP_164965496.1	WP_164965496.1 WXG100 family type VII secretion target
1(1)	WP_256556970.1	WP_256556970.1 FHA domain-containing protein
1(2)	WP_068782406.1	WP_068782406.1 MULTISPECIES: WXG100 family type VII secretion target
1(1)	WP_305166260.1	WP_305166260.1 hypothetical protein
1(1)	WP_223067438.1	WP_223067438.1 hypothetical protein
1(1)	WP_017149769.1	WP_017149769.1 tetratricopeptide repeat protein
1(3)	WP_155609753.1	WP_155609753.1 WXG100 family type VII secretion target
1(1)	WP_111147815.1	WP_111147815.1 glycoside hydrolase family 3 N-terminal domain-containing protein
1(1)	WP_098776428.1	WP_098776428.1 protein kinase
1(1)	WP_150457759.1	WP_150457759.1 copper amine oxidase N-terminal domain-containing protein
1(1)	WP_216830386.1	WP_216830386.1 serine/threonine-protein kinase
1(2)	WP_025716876.1	WP_025716876.1 MULTISPECIES: WXG100 family type VII secretion target
1(1)	WP_013246325.1	WP_013246325.1 MULTISPECIES: hypothetical protein
1(1)	WP_106765957.1	WP_106765957.1 WXG100 family type VII secretion target
1(1)	WP_068496265.1	WP_068496265.1 S-layer homology domain-containing protein
1(1)	WP_212969035.1	WP_212969035.1 hypothetical protein
1(1)	WP_098226390.1	WP_098226390.1 T7SS effector LXG polymorphic toxin
1(1)	WP_098248514.1	WP_098248514.1 zinc-ribbon domain-containing protein
1(1)	WP_005604618.1	WP_005604618.1 serine/threonine-protein kinase
1(1)	WP_000506910.1	WP_000506910.1 MULTISPECIES: tetratricopeptide repeat protein
1(1)	WP_251583292.1	WP_251583292.1 hypothetical protein
1(1)	WP_306077384.1	WP_306077384.1 protein kinase
1(1)	WP_120112256.1	WP_120112256.1 pore-forming ESAT-6 family protein
1(1)	WP_302878971.1	WP_302878971.1 cadherin-like beta sandwich domain-containing protein
1(1)	WP_223282660.1	WP_223282660.1 WXG100 family type VII secretion target
1(1)	WP_179283641.1	WP_179283641.1 AAA family ATPase
1(1)	WP_022586770.1	WP_022586770.1 hypothetical protein
1(1)	WP_179016427.1	WP_179016427.1 RHS repeat-associated core domain-containing protein
1(1)	WP_256992243.1	WP_256992243.1 S-layer homology domain-containing protein
1(1)	WP_066020835.1	WP_066020835.1 MULTISPECIES: tetratricopeptide repeat protein
1(1)	WP_291672210.1	WP_291672210.1 Ig-like domain-containing protein
1(1)	WP_283910930.1	WP_283910930.1 copper amine oxidase N-terminal domain-containing protein
1(1)	WP_170839747.1	WP_170839747.1 EsaB/YukD family protein
1(1)	WP_319005631.1	WP_319005631.1 protein kinase
1(1)	WP_270364634.1	WP_270364634.1 tetratricopeptide repeat protein
1(1)	WP_076297591.1	WP_076297591.1 DUF2974 domain-containing protein
1(1)	WP_295628342.1	WP_295628342.1 tetratricopeptide repeat protein
1(1)	WP_156114750.1	WP_156114750.1 hypothetical protein
1(1)	WP_079506414.1	WP_079506414.1 RHS repeat-associated core domain-containing protein
1(2)	WP_107734208.1	WP_107734208.1 MULTISPECIES: hypothetical protein
1(4)	WP_063219638.1	WP_063219638.1 MULTISPECIES: hypothetical protein
1(1)	WP_019912152.1	WP_019912152.1 hypothetical protein
1(1)	WP_277175594.1	WP_277175594.1 serine/threonine-protein kinase
1(2)	WP_145329907.1	WP_145329907.1 WXG100 family type VII secretion target
1(1)	WP_094155406.1	WP_094155406.1 hypothetical protein
1(2)	WP_185469293.1	WP_185469293.1 pre-toxin TG domain-containing protein
1(1)	WP_142324454.1	WP_142324454.1 hypothetical protein
1(1)	WP_235801547.1	WP_235801547.1 type VII secretion protein EsaA
1(3)	WP_097961544.1	WP_097961544.1 SseB family protein
1(1)	WP_163853476.1	WP_163853476.1 DUF2974 domain-containing protein
1(1)	WP_160496930.1	WP_160496930.1 WXG100 family type VII secretion target
1(1)	WP_238655351.1	WP_238655351.1 peptidoglycan-binding protein
1(2)	WP_074085358.1	WP_074085358.1 MULTISPECIES: hypothetical protein
1(1)	WP_204445204.1	WP_204445204.1 pore-forming ESAT-6 family protein
1(1)	WP_165097594.1	WP_165097594.1 hypothetical protein
1(1)	WP_237391783.1	WP_237391783.1 hypothetical protein
1(1)	WP_010250254.1	WP_010250254.1 WXG100 family type VII secretion target
1(1)	WP_272035323.1	WP_272035323.1 hypothetical protein
1(1)	WP_155703946.1	WP_155703946.1 S-layer homology domain-containing protein
1(1)	WP_270699383.1	WP_270699383.1 WXG100 family type VII secretion target
1(1)	WP_097911840.1	WP_097911840.1 MULTISPECIES: tetratricopeptide repeat protein
1(2)	WP_010963728.1	WP_010963728.1 MULTISPECIES: FHA domain-containing protein
1(1)	WP_242172371.1	WP_242172371.1 tetratricopeptide repeat protein
1(1)	WP_099223957.1	WP_099223957.1 WXG100 family type VII secretion target
1(1)	WP_229522855.1	WP_229522855.1 hypothetical protein
1(1)	WP_055109369.1	WP_055109369.1 copper amine oxidase N-terminal domain-containing protein
1(1)	WP_142613000.1	WP_142613000.1 hypothetical protein
1(1)	WP_244723793.1	WP_244723793.1 EsaB/YukD family protein
1(1)	WP_163977054.1	WP_163977054.1 hypothetical protein
1(1)	WP_213143947.1	WP_213143947.1 DUF2974 domain-containing protein
1(2)	WP_197247507.1	WP_197247507.1 WG repeat-containing protein
1(1)	WP_017689070.1	WP_017689070.1 hypothetical protein
1(1)	WP_053783887.1	WP_053783887.1 hypothetical protein
1(1)	WP_273383869.1	WP_273383869.1 hypothetical protein
1(1)	WP_036671544.1	WP_036671544.1 membrane protein
1(1)	WP_199925766.1	WP_199925766.1 copper amine oxidase N-terminal domain-containing protein
1(1)	WP_307192890.1	WP_307192890.1 Ig-like domain-containing protein
1(1)	WP_072336498.1	WP_072336498.1 hypothetical protein
1(1)	WP_191272848.1	WP_191272848.1 Ig-like domain-containing protein
1(1)	WP_304216869.1	WP_304216869.1 DUF2974 domain-containing protein
1(1)	WP_142951721.1	WP_142951721.1 hypothetical protein
1(2)	WP_085499094.1	WP_085499094.1 WXG100 family type VII secretion target
1(1)	WP_273191248.1	WP_273191248.1 hypothetical protein
1(2)	WP_112331583.1	WP_112331583.1 VWA domain-containing protein
1(1)	WP_098250517.1	WP_098250517.1 bacteriocin-processing peptidase family protein
1(2)	WP_185336682.1	WP_185336682.1 type VII secretion protein EsaA
1(1)	WP_197937381.1	WP_197937381.1 hypothetical protein
1(1)	WP_258113057.1	WP_258113057.1 type VII secretion protein EsaA
1(1)	WP_125084778.1	WP_125084778.1 hypothetical protein
1(1)	WP_066419987.1	WP_066419987.1 DUF2974 domain-containing protein
1(1)	WP_102371675.1	WP_102371675.1 FHA domain-containing protein
1(1)	WP_110931548.1	WP_110931548.1 WXG100 family type VII secretion target
1(1)	WP_013309989.1	WP_013309989.1 WXG100 family type VII secretion target
1(1)	WP_166244906.1	WP_166244906.1 WXG100 family type VII secretion target
1(1)	WP_045518277.1	WP_045518277.1 protein kinase
1(1)	WP_216390034.1	WP_216390034.1 DUF6382 domain-containing protein
1(1)	WP_232284466.1	WP_232284466.1 Ig-like domain-containing protein
1(3)	WP_033100017.1	WP_033100017.1 MULTISPECIES: WXG100 family type VII secretion target
1(1)	WP_256227720.1	WP_256227720.1 hypothetical protein
1(1)	WP_165147497.1	WP_165147497.1 MULTISPECIES: S-layer homology domain-containing protein
1(1)	WP_006923820.1	WP_006923820.1 T7SS effector LXG polymorphic toxin
1(1)	WP_226679102.1	WP_226679102.1 Mbeg1-like protein
1(4)	WP_038406450.1	WP_038406450.1 GW domain-containing glycosaminoglycan-binding protein
1(1)	WP_204412723.1	WP_204412723.1 DUF2974 domain-containing protein
1(1)	WP_025685020.1	WP_025685020.1 S-layer homology domain-containing protein
1(2)	WP_216518260.1	WP_216518260.1 WXG100 family type VII secretion target
1(1)	WP_234813927.1	WP_234813927.1 hypothetical protein, partial
1(1)	WP_176212751.1	WP_176212751.1 WXG100 family type VII secretion target
1(1)	WP_106496016.1	WP_106496016.1 WXG100 family type VII secretion target
1(1)	WP_242400481.1	WP_242400481.1 GH-E family nuclease
1(1)	WP_305755037.1	WP_305755037.1 hypothetical protein
1(1)	WP_036702401.1	WP_036702401.1 hypothetical protein, partial
1(1)	WP_068782417.1	WP_068782417.1 S-layer homology domain-containing protein
1(1)	WP_195542475.1	WP_195542475.1 Ig-like domain-containing protein
1(2)	WP_066419982.1	WP_066419982.1 WXG100 family type VII secretion target
1(1)	WP_012260836.1	WP_012260836.1 protein kinase
1(1)	WP_065291246.1	WP_065291246.1 hypothetical protein
1(1)	WP_244723780.1	WP_244723780.1 WXG100 family type VII secretion target
1(1)	WP_214706007.1	WP_214706007.1 FHA domain-containing protein
1(1)	WP_225999406.1	WP_225999406.1 hypothetical protein
1(1)	WP_019912161.1	WP_019912161.1 hypothetical protein
1(1)	WP_195974875.1	WP_195974875.1 chitobiase/beta-hexosaminidase C-terminal domain-containing protein
1(1)	WP_276867643.1	WP_276867643.1 T7SS effector LXG polymorphic toxin
1(1)	WP_213618812.1	WP_213618812.1 hypothetical protein
1(4)	WP_064473932.1	WP_064473932.1 MULTISPECIES: SseB family protein
1(1)	WP_085499103.1	WP_085499103.1 EsaB/YukD family protein
1(1)	WP_179160618.1	WP_179160618.1 WXG100 family type VII secretion target
1(1)	WP_197225371.1	WP_197225371.1 tetratricopeptide repeat protein
1(2)	WP_097952774.1	WP_097952774.1 SseB family protein
1(1)	WP_098148051.1	WP_098148051.1 bacteriocin-processing peptidase family protein
1(1)	WP_013658703.1	WP_013658703.1 WXG100 family type VII secretion target
1(1)	WP_076219074.1	WP_076219074.1 hypothetical protein
1(1)	WP_245693743.1	WP_245693743.1 DNA/RNA non-specific endonuclease
1(1)	WP_044644803.1	WP_044644803.1 MULTISPECIES: S-layer homology domain-containing protein
1(1)	WP_307738733.1	WP_307738733.1 FHA domain-containing protein
1(1)	WP_216531932.1	WP_216531932.1 hypothetical protein
1(1)	WP_289475138.1	WP_289475138.1 tetratricopeptide repeat protein
1(1)	WP_098256513.1	WP_098256513.1 bacteriocin-processing peptidase family protein
1(1)	WP_227917891.1	WP_227917891.1 Ig-like domain-containing protein
1(1)	WP_240379735.1	WP_240379735.1 SseB family protein
1(2)	WP_010963733.1	WP_010963733.1 MULTISPECIES: WXG100 family type VII secretion target
1(1)	WP_257808055.1	WP_257808055.1 tetratricopeptide repeat protein
1(1)	WP_243518759.1	WP_243518759.1 tetratricopeptide repeat protein
1(1)	WP_045243838.1	WP_045243838.1 membrane protein
1(1)	WP_098603959.1	WP_098603959.1 tetratricopeptide repeat protein
1(1)	WP_270728497.1	WP_270728497.1 tetratricopeptide repeat protein
1(1)	WP_282742026.1	WP_282742026.1 hypothetical protein
1(1)	WP_193653020.1	WP_193653020.1 hypothetical protein
1(1)	WP_144479466.1	WP_144479466.1 WXG100 family type VII secretion target
1(2)	WP_053512321.1	WP_053512321.1 MULTISPECIES: T7SS effector LXG polymorphic toxin
1(2)	WP_068782401.1	WP_068782401.1 MULTISPECIES: hypothetical protein
1(1)	WP_076224118.1	WP_076224118.1 DUF2974 domain-containing protein
1(1)	WP_249113668.1	WP_249113668.1 hypothetical protein
1(2)	WP_063566321.1	WP_063566321.1 MULTISPECIES: hypothetical protein
1(4)	WP_064473935.1	WP_064473935.1 MULTISPECIES: WXG100 family type VII secretion target
1(1)	WP_179603474.1	WP_179603474.1 serine/threonine-protein kinase
1(1)	WP_244161474.1	WP_244161474.1 type VII secretion protein EsaA
1(1)	WP_244971330.1	WP_244971330.1 CdiA family toxin C-terminal domain-containing protein
1(1)	WP_234121604.1	WP_234121604.1 pore-forming ESAT-6 family protein
1(1)	WP_297183826.1	WP_297183826.1 DUF2974 domain-containing protein
1(1)	WP_000506928.1	WP_000506928.1 tetratricopeptide repeat protein
1(1)	WP_166245145.1	WP_166245145.1 MULTISPECIES: vWA domain-containing protein
1(1)	WP_252200283.1	WP_252200283.1 type VII secretion protein EsaA
1(1)	WP_053361021.1	WP_053361021.1 WXG100 family type VII secretion target
1(1)	WP_307589604.1	WP_307589604.1 hypothetical protein
1(1)	WP_185165649.1	WP_185165649.1 VWA domain-containing protein
1(2)	WP_021878936.1	WP_021878936.1 MULTISPECIES: WXG100 family type VII secretion target
1(2)	WP_076286997.1	WP_076286997.1 hypothetical protein
1(1)	WP_289342265.1	WP_289342265.1 hypothetical protein
1(1)	WP_272045577.1	WP_272045577.1 hypothetical protein
1(1)	WP_238655334.1	WP_238655334.1 stalk domain-containing protein
1(1)	WP_286458022.1	WP_286458022.1 WXG100 family type VII secretion target
1(1)	WP_274485154.1	WP_274485154.1 hypothetical protein
1(1)	WP_231094844.1	WP_231094844.1 DUF6382 domain-containing protein
1(1)	WP_280787396.1	WP_280787396.1 DUF5050 domain-containing protein
1(1)	WP_014368236.1	WP_014368236.1 S-layer homology domain-containing protein
1(1)	WP_002148317.1	WP_002148317.1 hypothetical protein, partial
1(2)	WP_048749324.1	WP_048749324.1 MULTISPECIES: EsaB/YukD family protein
1(1)	WP_068782403.1	WP_068782403.1 hypothetical protein
1(1)	WP_098148059.1	WP_098148059.1 hypothetical protein
1(1)	WP_224839852.1	WP_224839852.1 Ig-like domain-containing protein
1(1)	WP_042125629.1	WP_042125629.1 DUF2974 domain-containing protein
1(3)	WP_000671527.1	WP_000671527.1 MULTISPECIES: polymorphic toxin type 15 domain-containing protein
1(1)	WP_169505055.1	WP_169505055.1 serine/threonine protein kinase
1(1)	WP_100910324.1	WP_100910324.1 bacteriocin-processing peptidase family protein
1(1)	WP_243500461.1	WP_243500461.1 hypothetical protein
1(1)	WP_215572752.1	WP_215572752.1 EsaB/YukD family protein
1(1)	WP_098303175.1	WP_098303175.1 MULTISPECIES: WXG100 family type VII secretion target
1(1)	WP_127570431.1	WP_127570431.1 MULTISPECIES: hypothetical protein
1(1)	WP_257443624.1	WP_257443624.1 copper amine oxidase N-terminal domain-containing protein
1(1)	WP_145318696.1	WP_145318696.1 WXG100 family type VII secretion target
1(1)	WP_195571391.1	WP_195571391.1 DUF5050 domain-containing protein
1(1)	WP_289342263.1	WP_289342263.1 DUF2974 domain-containing protein
1(1)	WP_000506922.1	WP_000506922.1 MULTISPECIES: tetratricopeptide repeat protein
1(4)	WP_080334524.1	WP_080334524.1 MULTISPECIES: WXG100 family type VII secretion target
1(3)	WP_145406490.1	WP_145406490.1 MULTISPECIES: WXG100 family type VII secretion target
1(1)	WP_113058716.1	WP_113058716.1 hypothetical protein
1(1)	WP_137698100.1	WP_137698100.1 hypothetical protein
1(1)	WP_145949000.1	WP_145949000.1 WXG100 family type VII secretion target
1(3)	WP_141499179.1	WP_141499179.1 MULTISPECIES: deaminase domain-containing protein
1(1)	WP_197225372.1	WP_197225372.1 hypothetical protein
1(1)	WP_273061474.1	WP_273061474.1 hypothetical protein
1(1)	WP_212693233.1	WP_212693233.1 WXG100 family type VII secretion target
1(1)	WP_149871679.1	WP_149871679.1 pore-forming ESAT-6 family protein
1(1)	WP_279630442.1	WP_279630442.1 RHS repeat-associated core domain-containing protein
1(1)	WP_066020848.1	WP_066020848.1 MULTISPECIES: Ig-like domain-containing protein
1(1)	WP_133332982.1	WP_133332982.1 DUF6382 domain-containing protein
1(1)	WP_227219209.1	WP_227219209.1 hypothetical protein
1(1)	WP_251596698.1	WP_251596698.1 copper amine oxidase N-terminal domain-containing protein
1(1)	WP_307738723.1	WP_307738723.1 WXG100 family type VII secretion target
1(1)	WP_306049030.1	WP_306049030.1 DUF6382 domain-containing protein
1(1)	WP_290407036.1	WP_290407036.1 DL-endopeptidase inhibitor IseA family protein
1(1)	WP_162616102.1	WP_162616102.1 WXG100 family type VII secretion target
1(1)	WP_090921052.1	WP_090921052.1 hypothetical protein
1(1)	WP_127570425.1	WP_127570425.1 MULTISPECIES: hypothetical protein
1(1)	WP_283904345.1	WP_283904345.1 hypothetical protein
1(1)	WP_089965950.1	WP_089965950.1 WXG100 family type VII secretion target
1(2)	WP_185639020.1	WP_185639020.1 MULTISPECIES: WXG100 family type VII secretion target
1(1)	WP_240379742.1	WP_240379742.1 hypothetical protein
1(1)	WP_279830800.1	WP_279830800.1 hypothetical protein
1(1)	WP_112331587.1	WP_112331587.1 FHA domain-containing protein
1(1)	WP_007083290.1	WP_007083290.1 DUF2974 domain-containing protein
1(1)	WP_068673700.1	WP_068673700.1 hypothetical protein
1(1)	WP_062239861.1	WP_062239861.1 tetratricopeptide repeat protein
1(1)	WP_268058014.1	WP_268058014.1 hypothetical protein
1(1)	WP_073008265.1	WP_073008265.1 FHA domain-containing protein
1(1)	WP_000404145.1	WP_000404145.1 WXG100 family type VII secretion target
1(1)	WP_241407463.1	WP_241407463.1 hypothetical protein
1(1)	WP_255263010.1	WP_255263010.1 toxin
1(2)	WP_037993169.1	WP_037993169.1 MULTISPECIES: WXG100 family type VII secretion target
1(1)	WP_104495323.1	WP_104495323.1 S-layer homology domain-containing protein
1(1)	WP_307394621.1	WP_307394621.1 hypothetical protein
1(1)	WP_212693235.1	WP_212693235.1 hypothetical protein
1(1)	WP_213117482.1	WP_213117482.1 DUF2974 domain-containing protein
1(1)	WP_183600896.1	WP_183600896.1 EsaB/YukD family protein
1(1)	WP_209365673.1	WP_209365673.1 hypothetical protein
1(5)	WP_042125627.1	WP_042125627.1 MULTISPECIES: WXG100 family type VII secretion target
1(1)	WP_157643666.1	WP_157643666.1 hypothetical protein
1(1)	WP_142543127.1	WP_142543127.1 WXG100 family type VII secretion target
1(1)	WP_100539445.1	WP_100539445.1 hypothetical protein
1(1)	WP_007147985.1	WP_007147985.1 WXG100 family type VII secretion target
1(1)	WP_282446361.1	WP_282446361.1 RHS repeat-associated core domain-containing protein
1(1)	WP_172460051.1	WP_172460051.1 tetratricopeptide repeat protein
1(1)	WP_138186691.1	WP_138186691.1 hypothetical protein
1(1)	WP_184183011.1	WP_184183011.1 WXG100 family type VII secretion target
1(1)	WP_258296408.1	WP_258296408.1 copper amine oxidase N-terminal domain-containing protein
1(1)	WP_211269593.1	WP_211269593.1 lipopolysaccharide kinase InaA family protein
1(1)	WP_242251758.1	WP_242251758.1 MULTISPECIES: bacteriocin-processing peptidase family protein
1(1)	WP_179265138.1	WP_179265138.1 hypothetical protein
1(1)	WP_077833106.1	WP_077833106.1 tetratricopeptide repeat protein
1(1)	WP_095205826.1	WP_095205826.1 DNA/RNA non-specific endonuclease
1(1)	WP_216518254.1	WP_216518254.1 hypothetical protein
1(1)	WP_133059623.1	WP_133059623.1 WXG100 family type VII secretion target
1(1)	WP_087442414.1	WP_087442414.1 WXG100 family type VII secretion target
1(1)	WP_036944553.1	WP_036944553.1 hypothetical protein
1(1)	WP_098851260.1	WP_098851260.1 hypothetical protein
1(8)	WP_061402737.1	WP_061402737.1 MULTISPECIES: SseB family protein
1(1)	WP_179160616.1	WP_179160616.1 FHA domain-containing protein
1(1)	WP_003287962.1	WP_003287962.1 MULTISPECIES: hypothetical protein
1(1)	WP_158651616.1	WP_158651616.1 DUF2974 domain-containing protein
1(1)	WP_217035867.1	WP_217035867.1 serine/threonine-protein kinase
1(1)	WP_021725681.1	WP_021725681.1 FHA domain-containing protein
1(1)	WP_255264702.1	WP_255264702.1 hypothetical protein
1(1)	WP_098562453.1	WP_098562453.1 SseB family protein
1(1)	WP_170287043.1	WP_170287043.1 hypothetical protein
1(1)	WP_254759295.1	WP_254759295.1 WXG100 family type VII secretion target
1(1)	WP_094936487.1	WP_094936487.1 MULTISPECIES: hypothetical protein
1(1)	WP_224839858.1	WP_224839858.1 hypothetical protein
1(1)	WP_066022451.1	WP_066022451.1 MULTISPECIES: DUF2974 domain-containing protein
1(1)	WP_129478239.1	WP_129478239.1 tetratricopeptide repeat protein
1(1)	WP_077832290.1	WP_077832290.1 tetratricopeptide repeat protein
1(1)	WP_051491340.1	WP_051491340.1 MULTISPECIES: copper amine oxidase N-terminal domain-containing protein
1(1)	WP_063209142.1	WP_063209142.1 WXG100 family type VII secretion target
1(3)	WP_143801060.1	WP_143801060.1 WXG100 family type VII secretion target
1(1)	WP_066415462.1	WP_066415462.1 Ig-like domain-containing protein
1(1)	WP_255264701.1	WP_255264701.1 hypothetical protein
1(1)	WP_269055424.1	WP_269055424.1 WXG100 family type VII secretion target
1(1)	WP_226642868.1	WP_226642868.1 LysM peptidoglycan-binding domain-containing protein
1(1)	WP_069080931.1	WP_069080931.1 hypothetical protein
1(5)	WP_000506923.1	WP_000506923.1 MULTISPECIES: tetratricopeptide repeat protein
1(1)	WP_256227719.1	WP_256227719.1 tetratricopeptide repeat protein
1(1)	WP_050753440.1	WP_050753440.1 AAA family ATPase
1(4)	WP_063479993.1	WP_063479993.1 MULTISPECIES: hypothetical protein
1(1)	WP_120462944.1	WP_120462944.1 hypothetical protein
1(1)	WP_000360014.1	WP_000360014.1 MULTISPECIES: T7SS effector LXG polymorphic toxin
1(1)	WP_053326559.1	WP_053326559.1 WXG100 family type VII secretion target
1(1)	WP_094878480.1	WP_094878480.1 hypothetical protein
1(1)	WP_258425839.1	WP_258425839.1 MULTISPECIES: WG repeat-containing protein
1(1)	WP_063675262.1	WP_063675262.1 EsaB/YukD family protein
1(1)	WP_142613003.1	WP_142613003.1 hypothetical protein
1(1)	WP_240379729.1	WP_240379729.1 bacteriocin-processing peptidase family protein
1(1)	WP_132283080.1	WP_132283080.1 AAA family ATPase
1(1)	WP_186580070.1	WP_186580070.1 hypothetical protein
1(1)	WP_132008172.1	WP_132008172.1 protein kinase
1(1)	WP_024027642.1	WP_024027642.1 VWA domain-containing protein
1(1)	WP_044307210.1	WP_044307210.1 MULTISPECIES: T7SS effector LXG polymorphic toxin
1(1)	WP_195515237.1	WP_195515237.1 DUF2974 domain-containing protein
1(1)	WP_165097628.1	WP_165097628.1 DUF2974 domain-containing protein
1(1)	WP_142306904.1	WP_142306904.1 hypothetical protein
1(1)	WP_152381395.1	WP_152381395.1 hypothetical protein
1(1)	WP_198310835.1	WP_198310835.1 hypothetical protein
1(1)	WP_285748172.1	WP_285748172.1 hypothetical protein
1(1)	WP_033521266.1	WP_033521266.1 hypothetical protein
1(1)	WP_036642163.1	WP_036642163.1 MULTISPECIES: serine/threonine protein kinase
1(1)	WP_088032794.1	WP_088032794.1 HNH/ENDO VII family nuclease
1(1)	WP_285860874.1	WP_285860874.1 MULTISPECIES: DL-endopeptidase inhibitor IseA family protein
1(7)	WP_162164278.1	WP_162164278.1 MULTISPECIES: EsaB/YukD family protein
1(1)	WP_286017554.1	WP_286017554.1 hypothetical protein
1(1)	WP_251542616.1	WP_251542616.1 MULTISPECIES: FHA domain-containing protein
1(1)	WP_077853215.1	WP_077853215.1 DUF6382 domain-containing protein
1(1)	WP_236417215.1	WP_236417215.1 WXG100 family type VII secretion target
1(1)	WP_159081753.1	WP_159081753.1 peptidoglycan-binding protein
1(1)	WP_141529617.1	WP_141529617.1 CdiA family toxin C-terminal domain-containing protein
1(1)	WP_243255989.1	WP_243255989.1 hypothetical protein
1(1)	WP_286124784.1	WP_286124784.1 tetratricopeptide repeat protein
1(35)	WP_000391141.1	WP_000391141.1 MULTISPECIES: hypothetical protein
1(2)	WP_088063232.1	WP_088063232.1 tetratricopeptide repeat protein
1(1)	WP_042125605.1	WP_042125605.1 AAA family ATPase
1(1)	WP_307199944.1	WP_307199944.1 WXG100 family type VII secretion target
1(1)	WP_247902245.1	WP_247902245.1 WXG100 family type VII secretion target
1(1)	WP_141531119.1	WP_141531119.1 hypothetical protein
1(1)	WP_000392216.1	WP_000392216.1 MULTISPECIES: hypothetical protein
1(2)	WP_185474155.1	WP_185474155.1 pre-toxin TG domain-containing protein
1(1)	WP_151255773.1	WP_151255773.1 S-layer homology domain-containing protein
1(2)	WP_061667206.1	WP_061667206.1 MULTISPECIES: T7SS effector LXG polymorphic toxin
1(1)	WP_265444533.1	WP_265444533.1 DUF5050 domain-containing protein
1(4)	WP_007128628.1	WP_007128628.1 MULTISPECIES: hypothetical protein
1(1)	WP_055109374.1	WP_055109374.1 hypothetical protein
1(1)	WP_024027636.1	WP_024027636.1 serine/threonine-protein kinase
1(1)	WP_155609757.1	WP_155609757.1 hypothetical protein
1(1)	WP_006720315.1	WP_006720315.1 WXG100 family type VII secretion target
1(1)	WP_249897305.1	WP_249897305.1 hypothetical protein
1(1)	WP_162848531.1	WP_162848531.1 pre-toxin TG domain-containing protein
1(1)	WP_286124785.1	WP_286124785.1 hypothetical protein
1(3)	WP_095266198.1	WP_095266198.1 MULTISPECIES: WXG100 family type VII secretion target
1(1)	WP_291630880.1	WP_291630880.1 EsaB/YukD family protein
1(1)	WP_251480997.1	WP_251480997.1 DUF2974 domain-containing protein
1(1)	WP_211022782.1	WP_211022782.1 NlpC/P60 family protein
1(1)	WP_304216904.1	WP_304216904.1 Ig-like domain-containing protein
1(1)	WP_283157902.1	WP_283157902.1 hypothetical protein
1(1)	WP_077833115.1	WP_077833115.1 Ig-like domain-containing protein
1(1)	WP_010346282.1	WP_010346282.1 WXG100 family type VII secretion target
1(1)	WP_279830781.1	WP_279830781.1 copper amine oxidase N-terminal domain-containing protein
1(1)	WP_075395695.1	WP_075395695.1 MULTISPECIES: WXG100 family type VII secretion target
1(1)	WP_073008251.1	WP_073008251.1 hypothetical protein
1(1)	WP_213509969.1	WP_213509969.1 EsaB/YukD family protein
1(1)	WP_268623242.1	WP_268623242.1 hypothetical protein
1(1)	WP_044037256.1	WP_044037256.1 hypothetical protein
1(1)	WP_058486868.1	WP_058486868.1 WXG100 family type VII secretion target
1(1)	WP_108464090.1	WP_108464090.1 WXG100 family type VII secretion target
1(1)	WP_270801949.1	WP_270801949.1 hypothetical protein
1(1)	WP_278740197.1	WP_278740197.1 WXG100 family type VII secretion target
1(1)	WP_076219073.1	WP_076219073.1 hypothetical protein
1(1)	WP_113052564.1	WP_113052564.1 hypothetical protein
1(1)	WP_068696887.1	WP_068696887.1 WXG100 family type VII secretion target
1(1)	WP_257675220.1	WP_257675220.1 Ig-like domain-containing protein
1(1)	WP_017149764.1	WP_017149764.1 zincin-like metallopeptidase toxin domain-containing protein
1(1)	WP_110931532.1	WP_110931532.1 copper amine oxidase N-terminal domain-containing protein
1(2)	WP_098248519.1	WP_098248519.1 WXG100 family type VII secretion target
1(1)	WP_291630876.1	WP_291630876.1 FHA domain-containing protein
1(1)	WP_220031161.1	WP_220031161.1 hypothetical protein
1(1)	WP_273061518.1	WP_273061518.1 FHA domain-containing protein
1(1)	WP_066022456.1	WP_066022456.1 MULTISPECIES: pore-forming ESAT-6 family protein
1(1)	WP_041926414.1	WP_041926414.1 MULTISPECIES: HNH endonuclease
1(1)	WP_283157898.1	WP_283157898.1 tetratricopeptide repeat protein
1(1)	WP_068694717.1	WP_068694717.1 hypothetical protein
1(1)	WP_274485152.1	WP_274485152.1 WXG100 family type VII secretion target
1(1)	WP_291672215.1	WP_291672215.1 T7SS effector LXG polymorphic toxin
1(1)	WP_253440780.1	WP_253440780.1 hypothetical protein
1(1)	WP_036702442.1	WP_036702442.1 stalk domain-containing protein
1(1)	WP_277166583.1	WP_277166583.1 Ig-like domain repeat protein
1(1)	WP_214706004.1	WP_214706004.1 DUF2974 domain-containing protein
1(1)	WP_289342248.1	WP_289342248.1 glycosyltransferase
1(1)	WP_251548765.1	WP_251548765.1 Ig-like domain-containing protein
1(1)	WP_098670173.1	WP_098670173.1 hypothetical protein
1(1)	WP_234414302.1	WP_234414302.1 hypothetical protein
1(1)	WP_169238724.1	WP_169238724.1 WXG100 family type VII secretion target
1(1)	WP_307738715.1	WP_307738715.1 DUF3662 domain-containing protein
1(4)	WP_094699652.1	WP_094699652.1 MULTISPECIES: type VII secretion target
1(2)	WP_018670522.1	WP_018670522.1 hypothetical protein
1(1)	WP_021878934.1	WP_021878934.1 DUF5050 domain-containing protein
1(1)	WP_132008178.1	WP_132008178.1 Ig-like domain-containing protein
1(1)	WP_024027633.1	WP_024027633.1 pore-forming ESAT-6 family protein
1(1)	WP_110934069.1	WP_110934069.1 hypothetical protein
1(1)	WP_192571318.1	WP_192571318.1 hypothetical protein
1(1)	WP_211023026.1	WP_211023026.1 protein kinase family protein
1(1)	WP_116231174.1	WP_116231174.1 hypothetical protein
1(1)	WP_240379734.1	WP_240379734.1 hypothetical protein
1(1)	WP_294386426.1	WP_294386426.1 serine/threonine-protein kinase
1(1)	WP_283910927.1	WP_283910927.1 DUF2974 domain-containing protein
1(3)	WP_110899367.1	WP_110899367.1 MULTISPECIES: hypothetical protein
1(2)	WP_185349994.1	WP_185349994.1 type VII secretion protein EsaA
1(1)	WP_213532658.1	WP_213532658.1 hypothetical protein
1(1)	WP_160037485.1	WP_160037485.1 MULTISPECIES: WXG100 family type VII secretion target
1(1)	WP_077852411.1	WP_077852411.1 tetratricopeptide repeat protein
1(1)	WP_090674366.1	WP_090674366.1 WXG100 family type VII secretion target
1(20)	WP_000391139.1	WP_000391139.1 MULTISPECIES: hypothetical protein
1(1)	WP_195571393.1	WP_195571393.1 EsaB/YukD family protein
1(1)	WP_142325888.1	WP_142325888.1 hypothetical protein
1(1)	WP_048826600.1	WP_048826600.1 Ig-like domain-containing protein
1(1)	WP_246073058.1	WP_246073058.1 hypothetical protein
1(1)	WP_178420415.1	WP_178420415.1 WXG100 family type VII secretion target
1(2)	WP_281813075.1	WP_281813075.1 S-layer homology domain-containing protein
1(1)	WP_216830388.1	WP_216830388.1 DUF6382 domain-containing protein
1(1)	WP_028589293.1	WP_028589293.1 membrane protein
1(1)	WP_078181470.1	WP_078181470.1 WXG100 family type VII secretion target
1(1)	WP_127199772.1	WP_127199772.1 WXG100 family type VII secretion target
1(1)	WP_005210442.1	WP_005210442.1 hypothetical protein
1(1)	WP_244525363.1	WP_244525363.1 MULTISPECIES: hypothetical protein
1(2)	WP_000054425.1	WP_000054425.1 MULTISPECIES: SseB family protein
1(1)	WP_097956891.1	WP_097956891.1 MULTISPECIES: EsaB/YukD family protein
1(1)	WP_206156779.1	WP_206156779.1 WXG100 family type VII secretion target
1(4)	WP_010496610.1	WP_010496610.1 MULTISPECIES: pore-forming ESAT-6 family protein
1(2)	WP_185516173.1	WP_185516173.1 type VII secretion protein EsaA
1(1)	WP_283952944.1	WP_283952944.1 FHA domain-containing protein
1(1)	WP_257443646.1	WP_257443646.1 WXG100 family type VII secretion target
1(2)	WP_010963734.1	WP_010963734.1 MULTISPECIES: tetratricopeptide repeat protein
1(1)	WP_303942546.1	WP_303942546.1 FHA domain-containing protein
1(1)	WP_159081750.1	WP_159081750.1 WXG100 family type VII secretion target
1(2)	WP_200372569.1	WP_200372569.1 type VII secretion protein EsaA
1(1)	WP_208019351.1	WP_208019351.1 tetratricopeptide repeat protein
1(1)	WP_163258051.1	WP_163258051.1 WXG100 family type VII secretion target, partial
1(16)	WP_017689072.1	WP_017689072.1 MULTISPECIES: WXG100 family type VII secretion target
1(1)	WP_028405549.1	WP_028405549.1 serine/threonine protein kinase
1(1)	WP_251375541.1	WP_251375541.1 YhgE/Pip domain-containing protein
1(1)	WP_284566226.1	WP_284566226.1 hypothetical protein
1(1)	WP_216830390.1	WP_216830390.1 WXG100 family type VII secretion target
1(1)	WP_189018610.1	WP_189018610.1 hypothetical protein
1(1)	WP_046522786.1	WP_046522786.1 DUF2974 domain-containing protein
1(1)	WP_068696878.1	WP_068696878.1 hypothetical protein
1(1)	WP_039273523.1	WP_039273523.1 stalk domain-containing protein
1(1)	WP_283157896.1	WP_283157896.1 hypothetical protein
1(2)	WP_228465486.1	WP_228465486.1 hypothetical protein
1(2)	WP_094870545.1	WP_094870545.1 AAA family ATPase
1(2)	WP_065228764.1	WP_065228764.1 MULTISPECIES: bacteriocin-processing peptidase family protein
1(1)	WP_090761837.1	WP_090761837.1 Ig-like domain repeat protein
1(1)	WP_155703927.1	WP_155703927.1 hypothetical protein
1(1)	WP_055109372.1	WP_055109372.1 Mbeg1-like protein
1(1)	WP_141522756.1	WP_141522756.1 deaminase domain-containing protein
1(1)	WP_242874737.1	WP_242874737.1 MULTISPECIES: serine/threonine-protein kinase
1(1)	WP_210364459.1	WP_210364459.1 serine/threonine-protein kinase
1(1)	WP_139867376.1	WP_139867376.1 WXG100 family type VII secretion target
1(1)	WP_167383761.1	WP_167383761.1 WXG100 family type VII secretion target
1(2)	WP_185516167.1	WP_185516167.1 glycohydrolase toxin TNT-related protein
1(1)	WP_213618822.1	WP_213618822.1 YhgE/Pip domain-containing protein
1(1)	WP_137698110.1	WP_137698110.1 WXG100 family type VII secretion target
1(1)	WP_034675352.1	WP_034675352.1 hypothetical protein
1(1)	WP_144476563.1	WP_144476563.1 bacteriocin-processing peptidase family protein
1(1)	WP_149885345.1	WP_149885345.1 tetratricopeptide repeat protein, partial
1(1)	WP_025364674.1	WP_025364674.1 MULTISPECIES: S-layer homology domain-containing protein
1(1)	WP_098558848.1	WP_098558848.1 hypothetical protein
1(1)	WP_188535088.1	WP_188535088.1 hypothetical protein
1(1)	WP_216791218.1	WP_216791218.1 pore-forming ESAT-6 family protein
1(1)	WP_270364633.1	WP_270364633.1 hypothetical protein
1(1)	WP_273061468.1	WP_273061468.1 serine/threonine-protein kinase
1(1)	WP_034773553.1	WP_034773553.1 DUF2974 domain-containing protein
1(1)	WP_242400031.1	WP_242400031.1 hypothetical protein
1(1)	WP_077619641.1	WP_077619641.1 serine/threonine-protein kinase
1(1)	WP_130810261.1	WP_130810261.1 hypothetical protein
1(1)	WP_165615085.1	WP_165615085.1 MULTISPECIES: WXG100 family type VII secretion target
1(1)	WP_209861651.1	WP_209861651.1 hypothetical protein
1(1)	WP_215601068.1	WP_215601068.1 DNA/RNA non-specific endonuclease
1(1)	WP_051417620.1	WP_051417620.1 DUF2974 domain-containing protein
1(1)	WP_098291292.1	WP_098291292.1 T7SS effector LXG polymorphic toxin
1(1)	WP_055109384.1	WP_055109384.1 DUF5050 domain-containing protein
1(1)	WP_264456860.1	WP_264456860.1 WXG100 family type VII secretion target
1(6)	WP_003718141.1	WP_003718141.1 MULTISPECIES: EsaB/YukD family protein
1(3)	WP_228463507.1	WP_228463507.1 hypothetical protein
1(3)	WP_171414519.1	WP_171414519.1 hypothetical protein
1(1)	WP_239617477.1	WP_239617477.1 WXG100 family type VII secretion target
1(2)	WP_228464400.1	WP_228464400.1 pre-toxin TG domain-containing protein
1(1)	WP_284566230.1	WP_284566230.1 HNH endonuclease
1(4)	WP_013370787.1	WP_013370787.1 MULTISPECIES: membrane protein
1(1)	WP_308110124.1	WP_308110124.1 beta-N-acetylhexosaminidase
1(1)	WP_216830400.1	WP_216830400.1 hypothetical protein
1(1)	WP_196240856.1	WP_196240856.1 WXG100 family type VII secretion target
1(1)	WP_254865042.1	WP_254865042.1 type VII secretion protein EsaA, partial
1(1)	WP_211022783.1	WP_211022783.1 copper amine oxidase N-terminal domain-containing protein
1(1)	WP_251466803.1	WP_251466803.1 pore-forming ESAT-6 family protein
1(1)	WP_142307170.1	WP_142307170.1 WXG100 family type VII secretion target, partial
1(1)	WP_041964569.1	WP_041964569.1 serine/threonine-protein kinase
1(1)	WP_052106377.1	WP_052106377.1 FHA domain-containing protein
1(1)	WP_307349941.1	WP_307349941.1 S-layer homology domain-containing protein
1(2)	WP_000789101.1	WP_000789101.1 MULTISPECIES: hypothetical protein
1(1)	WP_305022922.1	WP_305022922.1 WXG100 family type VII secretion target
1(5)	WP_025848611.1	WP_025848611.1 MULTISPECIES: pore-forming ESAT-6 family protein
1(1)	WP_213117488.1	WP_213117488.1 serine/threonine-protein kinase
1(1)	WP_251596652.1	WP_251596652.1 serine hydrolase domain-containing protein
1(1)	WP_212981562.1	WP_212981562.1 WXG100 family type VII secretion target
1(1)	WP_254349520.1	WP_254349520.1 S-layer homology domain-containing protein
1(2)	WP_142307417.1	WP_142307417.1 hypothetical protein
1(1)	WP_309098784.1	WP_309098784.1 Ig-like domain-containing protein
1(1)	WP_294386432.1	WP_294386432.1 FHA domain-containing protein
1(1)	WP_123797110.1	WP_123797110.1 MULTISPECIES: S-layer homology domain-containing protein
1(1)	WP_174809198.1	WP_174809198.1 WXG100 family type VII secretion target
1(1)	WP_098266652.1	WP_098266652.1 hypothetical protein
1(3)	WP_097920541.1	WP_097920541.1 MULTISPECIES: bacteriocin-processing peptidase family protein
1(1)	WP_291289935.1	WP_291289935.1 FHA domain-containing protein
1(1)	WP_086385917.1	WP_086385917.1 type VII secretion protein EsaA
1(1)	WP_307399107.1	WP_307399107.1 serine/threonine-protein kinase
1(2)	WP_227557631.1	WP_227557631.1 MULTISPECIES: hypothetical protein
1(1)	WP_270784521.1	WP_270784521.1 hypothetical protein
1(1)	WP_127199773.1	WP_127199773.1 hypothetical protein
1(1)	WP_077567017.1	WP_077567017.1 serine/threonine protein kinase
1(1)	WP_052118161.1	WP_052118161.1 hypothetical protein
1(1)	WP_076322113.1	WP_076322113.1 hypothetical protein
1(1)	WP_251557376.1	WP_251557376.1 FHA domain-containing protein
1(1)	WP_088119572.1	WP_088119572.1 WXG100 family type VII secretion target
1(1)	WP_215601067.1	WP_215601067.1 WXG100 family type VII secretion target
1(2)	WP_076135807.1	WP_076135807.1 hypothetical protein
1(1)	WP_258425841.1	WP_258425841.1 MULTISPECIES: hypothetical protein
1(1)	WP_308723533.1	WP_308723533.1 hypothetical protein
1(1)	WP_271839938.1	WP_271839938.1 MULTISPECIES: WXG100 family type VII secretion target
1(1)	WP_238187883.1	WP_238187883.1 pore-forming ESAT-6 family protein
1(2)	WP_016512880.1	WP_016512880.1 MULTISPECIES: WXG100 family type VII secretion target
1(1)	WP_098360831.1	WP_098360831.1 bacteriocin-processing peptidase family protein
1(1)	WP_205001928.1	WP_205001928.1 hypothetical protein
1(1)	WP_213644229.1	WP_213644229.1 serine/threonine-protein kinase
1(1)	WP_213506890.1	WP_213506890.1 NlpC/P60 family protein
1(1)	WP_235286200.1	WP_235286200.1 WXG100 family type VII secretion target
1(1)	WP_295628345.1	WP_295628345.1 tetratricopeptide repeat protein
1(1)	WP_034675367.1	WP_034675367.1 WXG100 family type VII secretion target
1(1)	WP_031463341.1	WP_031463341.1 S-layer homology domain-containing protein
1(1)	WP_270574770.1	WP_270574770.1 FHA domain-containing protein
1(1)	WP_244719645.1	WP_244719645.1 hypothetical protein
1(1)	WP_270784520.1	WP_270784520.1 SseB family protein
1(1)	WP_308083982.1	WP_308083982.1 glycoside hydrolase family 18 protein
1(1)	WP_159081748.1	WP_159081748.1 EsaB/YukD family protein
1(1)	WP_255295343.1	WP_255295343.1 deaminase domain-containing protein
1(1)	WP_098976050.1	WP_098976050.1 SseB family protein
1(1)	WP_013658711.1	WP_013658711.1 WXG100 family type VII secretion target
1(1)	WP_098670174.1	WP_098670174.1 tetratricopeptide repeat protein
1(1)	WP_071736273.1	WP_071736273.1 tetratricopeptide repeat protein
1(1)	WP_183600893.1	WP_183600893.1 WXG100 family type VII secretion target
1(2)	WP_057897628.1	WP_057897628.1 MULTISPECIES: hypothetical protein
1(1)	WP_097920537.1	WP_097920537.1 WXG100 family type VII secretion target
1(1)	WP_251417659.1	WP_251417659.1 MULTISPECIES: EsaB/YukD family protein
1(1)	WP_069011418.1	WP_069011418.1 MULTISPECIES: S-layer homology domain-containing protein
1(3)	WP_018883275.1	WP_018883275.1 hypothetical protein
1(1)	WP_142337621.1	WP_142337621.1 hypothetical protein
1(2)	WP_087433609.1	WP_087433609.1 serine/threonine protein kinase
1(1)	WP_306807292.1	WP_306807292.1 protein kinase
1(8)	WP_001050354.1	WP_001050354.1 MULTISPECIES: SseB family protein
1(1)	WP_015595749.1	WP_015595749.1 YtxH domain-containing protein
1(2)	WP_213592869.1	WP_213592869.1 hypothetical protein
1(1)	WP_140168584.1	WP_140168584.1 hypothetical protein
1(1)	WP_090722900.1	WP_090722900.1 hypothetical protein
1(2)	WP_005546505.1	WP_005546505.1 hypothetical protein
1(1)	WP_034773536.1	WP_034773536.1 DUF2974 domain-containing protein
1(1)	WP_168976288.1	WP_168976288.1 hypothetical protein
1(1)	WP_098768166.1	WP_098768166.1 hypothetical protein
1(1)	WP_164515193.1	WP_164515193.1 DUF5050 domain-containing protein
1(1)	WP_000243841.1	WP_000243841.1 hypothetical protein
1(1)	WP_257149141.1	WP_257149141.1 hypothetical protein, partial
1(1)	WP_213579161.1	WP_213579161.1 serine/threonine-protein kinase
1(1)	WP_210364461.1	WP_210364461.1 Ig-like domain-containing protein
1(1)	WP_216830399.1	WP_216830399.1 hypothetical protein
1(1)	WP_126996309.1	WP_126996309.1 DUF5050 domain-containing protein
1(1)	WP_277175592.1	WP_277175592.1 hypothetical protein
1(1)	WP_207745874.1	WP_207745874.1 hypothetical protein
1(1)	WP_251466802.1	WP_251466802.1 WXG100 family type VII secretion target
1(1)	WP_077852741.1	WP_077852741.1 tetratricopeptide repeat protein
1(1)	WP_098943210.1	WP_098943210.1 tetratricopeptide repeat protein
1(1)	WP_283904338.1	WP_283904338.1 RHS repeat-associated core domain-containing protein
1(1)	WP_066419975.1	WP_066419975.1 hypothetical protein
1(1)	WP_065291254.1	WP_065291254.1 MULTISPECIES: copper amine oxidase N-terminal domain-containing protein
1(1)	WP_051624142.1	WP_051624142.1 Ig-like domain-containing protein
1(1)	WP_180229742.1	WP_180229742.1 type VII secretion protein EsaA
1(2)	WP_075702373.1	WP_075702373.1 type VII secretion protein EsaA
1(4)	WP_102372753.1	WP_102372753.1 MULTISPECIES: WXG100 family type VII secretion target
1(1)	WP_286124792.1	WP_286124792.1 hypothetical protein
1(1)	WP_021291841.1	WP_021291841.1 DNA/RNA non-specific endonuclease
1(7)	WP_061805366.1	WP_061805366.1 MULTISPECIES: WXG100 family type VII secretion target
1(1)	WP_000391138.1	WP_000391138.1 MULTISPECIES: EsaB/YukD family protein
1(1)	WP_066419990.1	WP_066419990.1 WXG100 family type VII secretion target
1(1)	WP_088063234.1	WP_088063234.1 WXG100 family type VII secretion target
1(1)	WP_145046457.1	WP_145046457.1 hypothetical protein
1(1)	WP_271005907.1	WP_271005907.1 hypothetical protein
1(1)	WP_079506396.1	WP_079506396.1 DUF2974 domain-containing protein
1(1)	WP_075395492.1	WP_075395492.1 MULTISPECIES: bacteriocin-processing peptidase family protein
1(1)	WP_034526602.1	WP_034526602.1 serine/threonine-protein kinase
1(1)	WP_047153271.1	WP_047153271.1 WXG100 family type VII secretion target
1(1)	WP_211023022.1	WP_211023022.1 RHS repeat-associated core domain-containing protein
1(1)	WP_108465345.1	WP_108465345.1 hypothetical protein
1(1)	WP_184182997.1	WP_184182997.1 WXG100 family type VII secretion target
1(1)	WP_087986804.1	WP_087986804.1 MULTISPECIES: tetratricopeptide repeat protein
1(1)	WP_277175589.1	WP_277175589.1 Ig-like domain repeat protein
1(2)	WP_098087524.1	WP_098087524.1 MULTISPECIES: WXG100 family type VII secretion target, partial
1(1)	WP_195515240.1	WP_195515240.1 WXG100 family type VII secretion target
1(1)	WP_102264548.1	WP_102264548.1 WXG100 family type VII secretion target
1(1)	WP_199925769.1	WP_199925769.1 DUF5050 domain-containing protein
1(1)	WP_026593080.1	WP_026593080.1 MULTISPECIES: EsaB/YukD family protein
1(1)	WP_184183002.1	WP_184183002.1 protein kinase family protein
1(1)	WP_170839746.1	WP_170839746.1 glycosyltransferase
1(1)	WP_301167500.1	WP_301167500.1 hypothetical protein
1(9)	WP_036684485.1	WP_036684485.1 MULTISPECIES: WXG100 family type VII secretion target
1(1)	WP_189031049.1	WP_189031049.1 AAA family ATPase
1(1)	WP_068694715.1	WP_068694715.1 hypothetical protein
1(1)	WP_180358490.1	WP_180358490.1 MULTISPECIES: WXG100 family type VII secretion target
1(1)	WP_033100018.1	WP_033100018.1 DUF2974 domain-containing protein
1(2)	WP_145153643.1	WP_145153643.1 MULTISPECIES: WXG100 family type VII secretion target
1(4)	WP_062833881.1	WP_062833881.1 MULTISPECIES: WXG100 family type VII secretion target
1(1)	WP_291672200.1	WP_291672200.1 DUF6382 domain-containing protein
1(1)	WP_157441030.1	WP_157441030.1 WXG100 family type VII secretion target
1(1)	WP_307312566.1	WP_307312566.1 protein kinase
1(1)	WP_257142774.1	WP_257142774.1 HNH endonuclease
1(2)	WP_051614154.1	WP_051614154.1 MULTISPECIES: copper amine oxidase N-terminal domain-containing protein
1(1)	WP_291288261.1	WP_291288261.1 hypothetical protein
1(1)	WP_150367640.1	WP_150367640.1 hypothetical protein
1(1)	WP_169028893.1	WP_169028893.1 DUF5050 domain-containing protein
1(1)	WP_158329533.1	WP_158329533.1 WG repeat-containing protein
1(2)	WP_098255403.1	WP_098255403.1 WXG100 family type VII secretion target
1(7)	WP_048556841.1	WP_048556841.1 MULTISPECIES: tetratricopeptide repeat protein
1(1)	WP_066092000.1	WP_066092000.1 DUF2974 domain-containing protein
1(1)	WP_123067114.1	WP_123067114.1 WXG100 family type VII secretion target
1(1)	WP_215153839.1	WP_215153839.1 hypothetical protein
1(1)	WP_076322204.1	WP_076322204.1 hypothetical protein
1(1)	WP_039871650.1	WP_039871650.1 hypothetical protein
1(2)	WP_000883802.1	WP_000883802.1 MULTISPECIES: bacteriocin-processing peptidase family protein
1(1)	WP_249897319.1	WP_249897319.1 DUF2974 domain-containing protein
1(1)	WP_116344882.1	WP_116344882.1 type VII secretion protein EsaA, partial
1(1)	WP_106382855.1	WP_106382855.1 hypothetical protein
1(1)	WP_150158012.1	WP_150158012.1 type VII secretion protein EsaA
1(1)	WP_027088425.1	WP_027088425.1 WXG100 family type VII secretion target
1(1)	WP_251596676.1	WP_251596676.1 EsaB/YukD family protein
1(1)	WP_297183848.1	WP_297183848.1 hypothetical protein
1(1)	WP_238187882.1	WP_238187882.1 WXG100 family type VII secretion target
1(1)	WP_223868744.1	WP_223868744.1 hypothetical protein
1(1)	WP_165147476.1	WP_165147476.1 MULTISPECIES: hypothetical protein
1(1)	WP_182301834.1	WP_182301834.1 peptidoglycan-binding protein
1(1)	WP_074565303.1	WP_074565303.1 SseB family protein
1(1)	WP_136379690.1	WP_136379690.1 hypothetical protein
1(4)	WP_090921054.1	WP_090921054.1 MULTISPECIES: WXG100 family type VII secretion target
1(1)	WP_307394639.1	WP_307394639.1 WXG100 family type VII secretion target
1(1)	WP_227495882.1	WP_227495882.1 HNH endonuclease
1(1)	WP_289355900.1	WP_289355900.1 hypothetical protein
1(2)	WP_169850944.1	WP_169850944.1 hypothetical protein
1(1)	WP_213616453.1	WP_213616453.1 serine/threonine-protein kinase
1(1)	WP_257675924.1	WP_257675924.1 tetratricopeptide repeat protein
1(1)	WP_228463906.1	WP_228463906.1 DUF6531 domain-containing protein
1(2)	WP_213117485.1	WP_213117485.1 WXG100 family type VII secretion target
1(1)	WP_014281184.1	WP_014281184.1 membrane protein
1(1)	WP_120112230.1	WP_120112230.1 pre-toxin TG domain-containing protein
1(1)	WP_044307647.1	WP_044307647.1 type VII secretion protein EsaA, partial
1(1)	WP_256424317.1	WP_256424317.1 hypothetical protein
1(1)	WP_286124786.1	WP_286124786.1 SseB family protein
1(1)	WP_076210988.1	WP_076210988.1 hypothetical protein
1(1)	WP_208752242.1	WP_208752242.1 tetratricopeptide repeat protein
1(2)	WP_003516577.1	WP_003516577.1 EsaB/YukD family protein
1(1)	WP_301804672.1	WP_301804672.1 type VII secretion target
1(1)	WP_286017538.1	WP_286017538.1 hypothetical protein
1(1)	WP_295628334.1	WP_295628334.1 tetratricopeptide repeat protein
1(1)	WP_133332984.1	WP_133332984.1 protein kinase
1(2)	WP_048552310.1	WP_048552310.1 tetratricopeptide repeat protein
1(1)	WP_098264288.1	WP_098264288.1 SseB family protein
1(1)	WP_078205524.1	WP_078205524.1 protein kinase
1(1)	WP_094699656.1	WP_094699656.1 hypothetical protein
1(1)	WP_307349970.1	WP_307349970.1 WXG100 family type VII secretion target
1(1)	WP_251245804.1	WP_251245804.1 DUF2974 domain-containing protein
1(1)	WP_251466809.1	WP_251466809.1 protein kinase
1(1)	WP_137052045.1	WP_137052045.1 bacteriocin-processing peptidase family protein, partial
1(1)	WP_281667417.1	WP_281667417.1 hypothetical protein
1(1)	WP_243256001.1	WP_243256001.1 FHA domain-containing protein
1(1)	WP_270996003.1	WP_270996003.1 hypothetical protein, partial
1(1)	WP_306049034.1	WP_306049034.1 protein kinase
1(1)	WP_120462943.1	WP_120462943.1 hypothetical protein
1(1)	WP_295632050.1	WP_295632050.1 FHA domain-containing protein
1(1)	WP_017149766.1	WP_017149766.1 WXG100 family type VII secretion target
1(1)	WP_076210984.1	WP_076210984.1 RHS repeat-associated core domain-containing protein
1(1)	WP_106765961.1	WP_106765961.1 hypothetical protein
1(1)	WP_286124783.1	WP_286124783.1 WXG100 family type VII secretion target
1(1)	WP_152392575.1	WP_152392575.1 hypothetical protein
1(1)	WP_305163861.1	WP_305163861.1 tetratricopeptide repeat protein
1(1)	WP_124049171.1	WP_124049171.1 hypothetical protein
1(1)	WP_137078369.1	WP_137078369.1 copper amine oxidase N-terminal domain-containing protein
1(1)	WP_197256860.1	WP_197256860.1 hypothetical protein
1(1)	WP_119601494.1	WP_119601494.1 EsaB/YukD family protein
1(1)	WP_229137982.1	WP_229137982.1 bacteriocin-processing peptidase family protein
1(1)	WP_258958953.1	WP_258958953.1 pore-forming ESAT-6 family protein
1(2)	WP_047909615.1	WP_047909615.1 hypothetical protein
1(1)	WP_255443973.1	WP_255443973.1 CdiA family toxin C-terminal domain-containing protein
1(1)	WP_111925422.1	WP_111925422.1 hypothetical protein
1(1)	WP_257535705.1	WP_257535705.1 hypothetical protein
1(1)	WP_211082927.1	WP_211082927.1 WXG100 family type VII secretion target
1(1)	WP_044792569.1	WP_044792569.1 MULTISPECIES: bacteriocin-processing peptidase family protein
1(1)	WP_106382856.1	WP_106382856.1 WXG100 family type VII secretion target
1(1)	WP_255256110.1	WP_255256110.1 GH-E family nuclease
1(1)	WP_098013430.1	WP_098013430.1 type VII secretion protein EsaA
1(1)	WP_019912153.1	WP_019912153.1 hypothetical protein
1(1)	WP_268238743.1	WP_268238743.1 WXG100 family type VII secretion target
1(1)	WP_307349964.1	WP_307349964.1 hypothetical protein
1(5)	WP_102264547.1	WP_102264547.1 MULTISPECIES: pore-forming ESAT-6 family protein
1(1)	WP_308082252.1	WP_308082252.1 serine/threonine-protein kinase
1(1)	WP_183578437.1	WP_183578437.1 hypothetical protein
1(1)	WP_169028901.1	WP_169028901.1 AAA family ATPase
1(1)	WP_270472026.1	WP_270472026.1 T7SS effector LXG polymorphic toxin
1(2)	WP_168178887.1	WP_168178887.1 WXG100 family type VII secretion target
1(1)	WP_017692335.1	WP_017692335.1 hypothetical protein
1(1)	WP_143881074.1	WP_143881074.1 hypothetical protein
1(1)	WP_010250282.1	WP_010250282.1 hypothetical protein
1(1)	WP_134750626.1	WP_134750626.1 WXG100 family type VII secretion target
1(1)	WP_070638653.1	WP_070638653.1 FHA domain-containing protein
1(1)	WP_208926587.1	WP_208926587.1 tetratricopeptide repeat protein
1(1)	WP_029390078.1	WP_029390078.1 WXG100 family type VII secretion target
1(1)	WP_143695844.1	WP_143695844.1 hypothetical protein
1(1)	WP_141533090.1	WP_141533090.1 deaminase domain-containing protein
1(1)	WP_207994161.1	WP_207994161.1 WXG100 family type VII secretion target
1(1)	WP_232274494.1	WP_232274494.1 EsaB/YukD family protein
1(1)	WP_102372744.1	WP_102372744.1 FHA domain-containing protein
1(1)	WP_066415457.1	WP_066415457.1 serine/threonine-protein kinase
1(2)	WP_000506915.1	WP_000506915.1 MULTISPECIES: tetratricopeptide repeat protein
1(1)	WP_211023040.1	WP_211023040.1 copper amine oxidase N-terminal domain-containing protein
1(1)	WP_304142077.1	WP_304142077.1 hypothetical protein
1(1)	WP_102372754.1	WP_102372754.1 hypothetical protein
1(1)	WP_316324166.1	WP_316324166.1 GBS Bsp-like repeat-containing protein
1(1)	WP_281937375.1	WP_281937375.1 DUF2974 domain-containing protein
1(1)	WP_255260044.1	WP_255260044.1 hypothetical protein
1(1)	WP_016362249.1	WP_016362249.1 hypothetical protein
1(2)	WP_111268942.1	WP_111268942.1 MULTISPECIES: hypothetical protein
1(2)	WP_109625242.1	WP_109625242.1 WXG100 family type VII secretion target
1(1)	WP_078185401.1	WP_078185401.1 HNH/ENDO VII family nuclease
1(1)	WP_260446636.1	WP_260446636.1 hypothetical protein
1(1)	WP_036684483.1	WP_036684483.1 MULTISPECIES: DUF2974 domain-containing protein
1(1)	WP_289483787.1	WP_289483787.1 hypothetical protein
1(1)	WP_289613150.1	WP_289613150.1 protein kinase
1(1)	WP_142330389.1	WP_142330389.1 WXG100 family type VII secretion target
1(2)	WP_133332975.1	WP_133332975.1 hypothetical protein
1(1)	WP_197234720.1	WP_197234720.1 tetratricopeptide repeat protein
1(1)	WP_191272862.1	WP_191272862.1 DUF2974 domain-containing protein
1(1)	WP_098535853.1	WP_098535853.1 T7SS effector LXG polymorphic toxin
1(1)	WP_102710720.1	WP_102710720.1 DUF5050 domain-containing protein
1(1)	WP_113765179.1	WP_113765179.1 hypothetical protein
1(1)	WP_103141595.1	WP_103141595.1 WXG100 family type VII secretion target
1(1)	WP_148450945.1	WP_148450945.1 MULTISPECIES: WXG100 family type VII secretion target
1(1)	WP_208203482.1	WP_208203482.1 hypothetical protein
1(1)	WP_074598759.1	WP_074598759.1 EsaB/YukD family protein
1(2)	WP_028542689.1	WP_028542689.1 MULTISPECIES: WXG100 family type VII secretion target
1(1)	WP_006292355.1	WP_006292355.1 hypothetical protein
1(1)	WP_069355510.1	WP_069355510.1 tetratricopeptide repeat protein
1(1)	WP_027088427.1	WP_027088427.1 hypothetical protein
1(1)	WP_147306277.1	WP_147306277.1 WXG100 family type VII secretion target
1(1)	WP_179034794.1	WP_179034794.1 copper amine oxidase N-terminal domain-containing protein
1(1)	WP_006292336.1	WP_006292336.1 serine/threonine-protein kinase
1(1)	WP_199419771.1	WP_199419771.1 WXG100 family type VII secretion target
1(2)	WP_270993637.1	WP_270993637.1 type VII secretion protein EsaA
1(1)	WP_106822168.1	WP_106822168.1 bacteriocin-processing peptidase family protein
1(1)	WP_265408841.1	WP_265408841.1 hypothetical protein
1(1)	WP_116231179.1	WP_116231179.1 hypothetical protein
1(1)	WP_137698113.1	WP_137698113.1 EsaB/YukD family protein
1(1)	WP_308110111.1	WP_308110111.1 Ig-like domain repeat protein
1(1)	WP_039871651.1	WP_039871651.1 hypothetical protein
1(1)	WP_285748178.1	WP_285748178.1 hypothetical protein
1(3)	WP_012260834.1	WP_012260834.1 hypothetical protein
1(1)	WP_286017549.1	WP_286017549.1 tetratricopeptide repeat protein
1(1)	WP_286124794.1	WP_286124794.1 hypothetical protein
1(1)	WP_158318213.1	WP_158318213.1 WXG100 family type VII secretion target, partial
1(1)	WP_269055423.1	WP_269055423.1 hypothetical protein
1(1)	WP_119601484.1	WP_119601484.1 hypothetical protein
1(1)	WP_176551424.1	WP_176551424.1 deaminase domain-containing protein
1(1)	WP_132283088.1	WP_132283088.1 hypothetical protein
1(1)	WP_134268513.1	WP_134268513.1 hypothetical protein
1(3)	WP_175623547.1	WP_175623547.1 AAA family ATPase
1(1)	WP_155609754.1	WP_155609754.1 WXG100 family type VII secretion target
1(1)	WP_094593871.1	WP_094593871.1 hypothetical protein
1(1)	WP_068536379.1	WP_068536379.1 WXG100 family type VII secretion target
1(1)	WP_080489494.1	WP_080489494.1 WXG100 family type VII secretion target
1(1)	WP_025685034.1	WP_025685034.1 membrane protein
1(1)	WP_270065063.1	WP_270065063.1 hypothetical protein
1(2)	WP_063547142.1	WP_063547142.1 MULTISPECIES: bacteriocin-processing peptidase family protein
1(1)	WP_145146964.1	WP_145146964.1 hypothetical protein
1(1)	WP_308912807.1	WP_308912807.1 DUF6382 domain-containing protein
1(1)	WP_307839770.1	WP_307839770.1 type VII secretion protein EsaA
1(1)	WP_215032119.1	WP_215032119.1 WXG100 family type VII secretion target
1(1)	WP_197937401.1	WP_197937401.1 DUF2974 domain-containing protein
1(2)	WP_068782414.1	WP_068782414.1 MULTISPECIES: hypothetical protein
1(1)	WP_068782426.1	WP_068782426.1 MULTISPECIES: hypothetical protein
1(1)	WP_066020840.1	WP_066020840.1 MULTISPECIES: tetratricopeptide repeat protein
1(1)	WP_270728529.1	WP_270728529.1 WXG100 family type VII secretion target
1(1)	WP_000054424.1	WP_000054424.1 SseB family protein
1(1)	WP_072180188.1	WP_072180188.1 MULTISPECIES: bacteriocin-processing peptidase family protein
1(1)	WP_307312532.1	WP_307312532.1 hypothetical protein
1(1)	WP_111273166.1	WP_111273166.1 RHS repeat-associated core domain-containing protein, partial
1(1)	WP_088550043.1	WP_088550043.1 DUF5050 domain-containing protein
1(1)	WP_141538300.1	WP_141538300.1 hypothetical protein
1(1)	WP_293755517.1	WP_293755517.1 hypothetical protein
1(1)	WP_277156188.1	WP_277156188.1 Ig-like domain repeat protein
1(1)	WP_185451817.1	WP_185451817.1 type VII secretion protein EsaA
1(1)	WP_029438083.1	WP_029438083.1 MULTISPECIES: bacteriocin-processing peptidase family protein
1(1)	WP_095358546.1	WP_095358546.1 hypothetical protein
1(1)	WP_183600897.1	WP_183600897.1 hypothetical protein
1(1)	WP_213117490.1	WP_213117490.1 Ig-like domain repeat protein
1(7)	WP_010496611.1	WP_010496611.1 MULTISPECIES: WXG100 family type VII secretion target
1(1)	WP_188535069.1	WP_188535069.1 DUF5050 domain-containing protein
1(1)	WP_102710727.1	WP_102710727.1 copper amine oxidase N-terminal domain-containing protein
1(3)	WP_168178787.1	WP_168178787.1 hypothetical protein
1(1)	WP_290407043.1	WP_290407043.1 hypothetical protein
1(1)	WP_170138181.1	WP_170138181.1 hypothetical protein
1(1)	WP_052106376.1	WP_052106376.1 hypothetical protein
1(1)	WP_077893465.1	WP_077893465.1 hypothetical protein
1(2)	WP_095691010.1	WP_095691010.1 MULTISPECIES: tetratricopeptide repeat protein
1(1)	WP_141548206.1	WP_141548206.1 hypothetical protein
1(1)	WP_060630648.1	WP_060630648.1 tetratricopeptide repeat protein
1(1)	WP_212980186.1	WP_212980186.1 WXG100 family type VII secretion target
1(2)	WP_197267873.1	WP_197267873.1 hypothetical protein
1(1)	WP_308723525.1	WP_308723525.1 RHS repeat-associated core domain-containing protein
1(1)	WP_304942558.1	WP_304942558.1 hypothetical protein
1(1)	WP_127194957.1	WP_127194957.1 hypothetical protein
1(2)	WP_010963369.1	WP_010963369.1 MULTISPECIES: WXG100 family type VII secretion target
1(1)	WP_270065057.1	WP_270065057.1 hypothetical protein
1(1)	WP_076157820.1	WP_076157820.1 hypothetical protein
1(1)	WP_243500440.1	WP_243500440.1 tetratricopeptide repeat protein
1(1)	WP_042210995.1	WP_042210995.1 hypothetical protein
1(1)	WP_208906814.1	WP_208906814.1 EsaB/YukD family protein
1(2)	WP_212969038.1	WP_212969038.1 MULTISPECIES: hypothetical protein
1(1)	WP_076104000.1	WP_076104000.1 AAA family ATPase
1(1)	WP_095398793.1	WP_095398793.1 serine/threonine protein kinase
1(6)	WP_003718138.1	WP_003718138.1 MULTISPECIES: WXG100 family type VII secretion target
1(1)	WP_036642160.1	WP_036642160.1 MULTISPECIES: hypothetical protein
1(1)	WP_145023131.1	WP_145023131.1 S-layer homology domain-containing protein
1(1)	WP_277156183.1	WP_277156183.1 hypothetical protein
1(1)	WP_007083298.1	WP_007083298.1 Ig-like domain repeat protein
1(1)	WP_019424143.1	WP_019424143.1 serine/threonine-protein kinase
1(1)	WP_007083302.1	WP_007083302.1 vWA domain-containing protein
1(2)	WP_251426363.1	WP_251426363.1 WXG100 family type VII secretion target
1(1)	WP_057897626.1	WP_057897626.1 MULTISPECIES: hypothetical protein
1(1)	WP_119732861.1	WP_119732861.1 hypothetical protein
1(1)	WP_040101532.1	WP_040101532.1 S-layer homology domain-containing protein
1(1)	WP_076210948.1	WP_076210948.1 hypothetical protein
1(1)	WP_145153686.1	WP_145153686.1 hypothetical protein
1(1)	WP_211093659.1	WP_211093659.1 hypothetical protein
1(1)	WP_123797114.1	WP_123797114.1 MULTISPECIES: hypothetical protein
1(1)	WP_058271103.1	WP_058271103.1 serine/threonine-protein kinase
1(1)	WP_308083986.1	WP_308083986.1 pore-forming ESAT-6 family protein
1(1)	WP_208919028.1	WP_208919028.1 hypothetical protein
1(1)	WP_176542837.1	WP_176542837.1 CdiA family toxin C-terminal domain-containing protein
1(2)	WP_087956294.1	WP_087956294.1 MULTISPECIES: tetratricopeptide repeat protein
1(1)	WP_055109380.1	WP_055109380.1 WXG100 family type VII secretion target
1(9)	WP_000404139.1	WP_000404139.1 WXG100 family type VII secretion target
1(1)	WP_070638649.1	WP_070638649.1 hypothetical protein
1(2)	WP_098255411.1	WP_098255411.1 bacteriocin-processing peptidase family protein
1(1)	WP_305022926.1	WP_305022926.1 hypothetical protein
1(17)	WP_000054422.1	WP_000054422.1 MULTISPECIES: SseB family protein
1(2)	WP_066419974.1	WP_066419974.1 hypothetical protein
1(1)	WP_139328520.1	WP_139328520.1 EsaB/YukD family protein
1(2)	WP_204412728.1	WP_204412728.1 hypothetical protein
1(1)	WP_210364457.1	WP_210364457.1 FHA domain-containing protein
1(1)	WP_152597393.1	WP_152597393.1 serine protease
1(1)	WP_306007803.1	WP_306007803.1 tetratricopeptide repeat protein
1(1)	WP_277150355.1	WP_277150355.1 T7SS effector LXG polymorphic toxin
1(1)	WP_096886734.1	WP_096886734.1 WG repeat-containing protein
1(3)	WP_076279382.1	WP_076279382.1 hypothetical protein
1(1)	WP_305755048.1	WP_305755048.1 protease complex subunit PrcB family protein
1(1)	WP_307284689.1	WP_307284689.1 WXG100 family type VII secretion target
1(1)	WP_019120055.1	WP_019120055.1 WXG100 family type VII secretion target
1(1)	WP_244525357.1	WP_244525357.1 EndoU domain-containing protein
1(2)	WP_194335279.1	WP_194335279.1 type VII secretion protein EsaA
1(17)	WP_000391133.1	WP_000391133.1 MULTISPECIES: hypothetical protein
1(1)	WP_120112254.1	WP_120112254.1 hypothetical protein
1(1)	WP_013913514.1	WP_013913514.1 tetratricopeptide repeat protein
1(1)	WP_243518761.1	WP_243518761.1 hypothetical protein
1(1)	WP_231417867.1	WP_231417867.1 MULTISPECIES: hypothetical protein
1(1)	WP_208752241.1	WP_208752241.1 hypothetical protein
1(1)	WP_307192894.1	WP_307192894.1 FHA domain-containing protein
1(1)	WP_077893579.1	WP_077893579.1 tetratricopeptide repeat protein
1(1)	WP_217035864.1	WP_217035864.1 FHA domain-containing protein
1(2)	WP_113672695.1	WP_113672695.1 WXG100 family type VII secretion target
1(1)	WP_251426361.1	WP_251426361.1 FHA domain-containing protein
1(2)	WP_271003052.1	WP_271003052.1 type VII secretion protein EsaA
1(1)	WP_216830384.1	WP_216830384.1 Ig-like domain-containing protein
1(1)	WP_192800073.1	WP_192800073.1 tetratricopeptide repeat protein
1(2)	WP_076281074.1	WP_076281074.1 WXG100 family type VII secretion target
1(1)	WP_111619121.1	WP_111619121.1 hypothetical protein
1(1)	WP_242251935.1	WP_242251935.1 SseB family protein
1(1)	WP_186812447.1	WP_186812447.1 WXG100 family type VII secretion target
1(1)	WP_204517529.1	WP_204517529.1 DL-endopeptidase inhibitor IseA family protein
1(12)	WP_003745040.1	WP_003745040.1 WXG100 family type VII secretion target
1(1)	WP_195244535.1	WP_195244535.1 hypothetical protein
1(1)	WP_208919034.1	WP_208919034.1 hypothetical protein
1(1)	WP_110899362.1	WP_110899362.1 RHS repeat-associated core domain-containing protein
1(2)	WP_175502002.1	WP_175502002.1 MULTISPECIES: WXG100 family type VII secretion target
1(1)	WP_213143950.1	WP_213143950.1 WXG100 family type VII secretion target
1(1)	WP_070638631.1	WP_070638631.1 glycosyltransferase family 2 protein
1(1)	WP_090908280.1	WP_090908280.1 serine/threonine protein kinase
1(1)	WP_158329535.1	WP_158329535.1 hypothetical protein
1(1)	WP_258433017.1	WP_258433017.1 hypothetical protein
1(2)	WP_088023251.1	WP_088023251.1 MULTISPECIES: SseB family protein
1(1)	WP_036684480.1	WP_036684480.1 MULTISPECIES: DUF2974 domain-containing protein
1(1)	WP_226086176.1	WP_226086176.1 hypothetical protein
1(1)	WP_251426359.1	WP_251426359.1 serine/threonine-protein kinase
1(1)	WP_130810259.1	WP_130810259.1 WXG100 family type VII secretion target
1(1)	WP_212981448.1	WP_212981448.1 copper amine oxidase N-terminal domain-containing protein
1(1)	WP_048349286.1	WP_048349286.1 YhgE/Pip domain-containing protein
1(1)	WP_186327136.1	WP_186327136.1 hypothetical protein
1(1)	WP_251548768.1	WP_251548768.1 serine/threonine-protein kinase
1(1)	WP_068696867.1	WP_068696867.1 WXG100 family type VII secretion target
1(1)	WP_212695784.1	WP_212695784.1 hypothetical protein
1(1)	WP_098250526.1	WP_098250526.1 tetratricopeptide repeat protein
1(2)	WP_010963365.1	WP_010963365.1 MULTISPECIES: DUF6382 domain-containing protein
1(1)	WP_063208776.1	WP_063208776.1 hypothetical protein
1(1)	WP_265153295.1	WP_265153295.1 tetratricopeptide repeat protein
1(1)	WP_048826567.1	WP_048826567.1 WXG100 family type VII secretion target
1(1)	WP_212981446.1	WP_212981446.1 hypothetical protein
1(1)	WP_132283092.1	WP_132283092.1 hypothetical protein
1(1)	WP_179950260.1	WP_179950260.1 hypothetical protein
1(1)	WP_145406444.1	WP_145406444.1 S-layer homology domain-containing protein
1(1)	WP_122971532.1	WP_122971532.1 MULTISPECIES: WXG100 family type VII secretion target
1(1)	WP_098874963.1	WP_098874963.1 type VII secretion protein EsaA
1(1)	WP_016821032.1	WP_016821032.1 membrane protein
1(1)	WP_098337103.1	WP_098337103.1 SseB family protein
1(1)	WP_000883853.1	WP_000883853.1 MULTISPECIES: bacteriocin-processing peptidase family protein
1(1)	WP_143316560.1	WP_143316560.1 hypothetical protein
1(2)	WP_108534959.1	WP_108534959.1 WXG100 family type VII secretion target
1(1)	WP_190284712.1	WP_190284712.1 Ig-like domain repeat protein
1(1)	WP_026478100.1	WP_026478100.1 AAA family ATPase
1(2)	WP_295628331.1	WP_295628331.1 tetratricopeptide repeat protein
1(1)	WP_128631286.1	WP_128631286.1 DUF5050 domain-containing protein
1(1)	WP_294953163.1	WP_294953163.1 hypothetical protein
1(1)	WP_213592856.1	WP_213592856.1 DUF2974 domain-containing protein
1(1)	WP_098519059.1	WP_098519059.1 bacteriocin-processing peptidase family protein
1(1)	WP_088830537.1	WP_088830537.1 DUF2974 domain-containing protein
1(1)	WP_110931551.1	WP_110931551.1 S-layer homology domain-containing protein
1(1)	WP_144564270.1	WP_144564270.1 tetratricopeptide repeat protein
1(2)	WP_166245125.1	WP_166245125.1 MULTISPECIES: WXG100 family type VII secretion target
1(1)	WP_111273172.1	WP_111273172.1 WXG100 family type VII secretion target
1(1)	WP_189031036.1	WP_189031036.1 EsaB/YukD family protein
1(1)	WP_002002664.1	WP_002002664.1 MULTISPECIES: hypothetical protein
1(1)	WP_058710505.1	WP_058710505.1 MULTISPECIES: S-layer homology domain-containing protein
1(1)	WP_053403783.1	WP_053403783.1 hypothetical protein
1(1)	WP_137013547.1	WP_137013547.1 tetratricopeptide repeat protein
1(4)	WP_071679492.1	WP_071679492.1 MULTISPECIES: WXG100 family type VII secretion target
1(1)	WP_251542610.1	WP_251542610.1 MULTISPECIES: DUF2974 domain-containing protein
1(1)	WP_028407771.1	WP_028407771.1 hypothetical protein
1(1)	WP_242950820.1	WP_242950820.1 serine/threonine-protein kinase
1(1)	WP_251638771.1	WP_251638771.1 DUF2974 domain-containing protein
1(1)	WP_052442079.1	WP_052442079.1 LysM peptidoglycan-binding domain-containing protein
1(1)	WP_077852419.1	WP_077852419.1 FHA domain-containing protein
1(1)	WP_158330731.1	WP_158330731.1 WXG100 family type VII secretion target
1(1)	WP_055105801.1	WP_055105801.1 copper amine oxidase N-terminal domain-containing protein
1(1)	WP_128631298.1	WP_128631298.1 serine hydrolase domain-containing protein
1(3)	WP_042512832.1	WP_042512832.1 MULTISPECIES: hypothetical protein
1(1)	WP_192266449.1	WP_192266449.1 hypothetical protein
1(1)	WP_039306357.1	WP_039306357.1 hypothetical protein
1(1)	WP_262719888.1	WP_262719888.1 tetratricopeptide repeat protein
1(1)	WP_208926603.1	WP_208926603.1 WXG100 family type VII secretion target
1(1)	WP_272045573.1	WP_272045573.1 WXG100 family type VII secretion target
1(1)	WP_318999813.1	WP_318999813.1 protein kinase
1(1)	WP_144500999.1	WP_144500999.1 hypothetical protein
1(1)	WP_102371674.1	WP_102371674.1 hypothetical protein
1(1)	WP_307738735.1	WP_307738735.1 FHA domain-containing protein
1(1)	WP_189031026.1	WP_189031026.1 copper amine oxidase N-terminal domain-containing protein
1(3)	WP_063223282.1	WP_063223282.1 MULTISPECIES: SseB family protein
1(3)	WP_256713669.1	WP_256713669.1 hypothetical protein
1(1)	WP_154118031.1	WP_154118031.1 hypothetical protein
1(1)	WP_227558286.1	WP_227558286.1 tetratricopeptide repeat protein
1(1)	WP_220027679.1	WP_220027679.1 hypothetical protein
1(1)	WP_251417675.1	WP_251417675.1 MULTISPECIES: NlpC/P60 family protein
1(1)	WP_289398700.1	WP_289398700.1 WXG100 family type VII secretion target
1(2)	WP_001050356.1	WP_001050356.1 MULTISPECIES: SseB family protein
1(1)	WP_231094845.1	WP_231094845.1 pore-forming ESAT-6 family protein
1(1)	WP_195571385.1	WP_195571385.1 hypothetical protein
1(3)	WP_168178784.1	WP_168178784.1 hypothetical protein
1(2)	WP_047910191.1	WP_047910191.1 WXG100 family type VII secretion target
1(1)	WP_108464087.1	WP_108464087.1 DUF5050 domain-containing protein
1(1)	WP_251596666.1	WP_251596666.1 YhgE/Pip domain-containing protein
1(1)	WP_250244819.1	WP_250244819.1 WXG100 family type VII secretion target
1(1)	WP_263703626.1	WP_263703626.1 hypothetical protein
1(1)	WP_223067436.1	WP_223067436.1 hypothetical protein
1(1)	WP_208019354.1	WP_208019354.1 WXG100 family type VII secretion target, partial
1(1)	WP_207743085.1	WP_207743085.1 hypothetical protein
1(1)	WP_166245137.1	WP_166245137.1 MULTISPECIES: Ig-like domain repeat protein
1(1)	WP_242400026.1	WP_242400026.1 hypothetical protein
1(1)	WP_000883803.1	WP_000883803.1 bacteriocin-processing peptidase family protein
1(1)	WP_106822154.1	WP_106822154.1 tetratricopeptide repeat protein
1(1)	WP_262725726.1	WP_262725726.1 hypothetical protein
1(1)	WP_213509968.1	WP_213509968.1 DUF5050 domain-containing protein
1(1)	WP_095266199.1	WP_095266199.1 serine/threonine protein kinase
1(1)	WP_291647944.1	WP_291647944.1 tetratricopeptide repeat protein
1(1)	WP_098054113.1	WP_098054113.1 T7SS effector LXG polymorphic toxin
1(1)	WP_215185479.1	WP_215185479.1 WXG100 family type VII secretion target
1(1)	WP_255807569.1	WP_255807569.1 copper amine oxidase N-terminal domain-containing protein
1(1)	WP_182301835.1	WP_182301835.1 hypothetical protein
1(1)	WP_187386577.1	WP_187386577.1 copper amine oxidase N-terminal domain-containing protein
1(1)	WP_179034790.1	WP_179034790.1 WXG100 family type VII secretion target
1(1)	WP_160037489.1	WP_160037489.1 MULTISPECIES: hypothetical protein
1(1)	WP_112331585.1	WP_112331585.1 serine/threonine-protein kinase
1(1)	WP_143760315.1	WP_143760315.1 S-layer homology domain-containing protein
1(1)	WP_120462948.1	WP_120462948.1 hypothetical protein
1(1)	WP_283892185.1	WP_283892185.1 tetratricopeptide repeat protein
1(1)	WP_277166582.1	WP_277166582.1 WXG100 family type VII secretion target
1(1)	WP_078185404.1	WP_078185404.1 protein kinase
1(1)	WP_294386451.1	WP_294386451.1 WXG100 family type VII secretion target
1(1)	WP_098327467.1	WP_098327467.1 type VII secretion protein EsaA
1(1)	WP_003299545.1	WP_003299545.1 MULTISPECIES: hypothetical protein
1(1)	WP_113753087.1	WP_113753087.1 hypothetical protein
1(1)	WP_212981565.1	WP_212981565.1 hypothetical protein
1(2)	WP_101300024.1	WP_101300024.1 hypothetical protein
1(1)	WP_068673699.1	WP_068673699.1 hypothetical protein
1(1)	WP_233697176.1	WP_233697176.1 WXG100 family type VII secretion target
1(1)	WP_098447527.1	WP_098447527.1 bacteriocin-processing peptidase family protein
1(1)	WP_243495557.1	WP_243495557.1 beta-N-acetylhexosaminidase
1(5)	WP_036609203.1	WP_036609203.1 MULTISPECIES: hypothetical protein
1(1)	WP_049869167.1	WP_049869167.1 MULTISPECIES: DUF5050 domain-containing protein
1(1)	WP_251417629.1	WP_251417629.1 MULTISPECIES: glycohydrolase toxin TNT-related protein
1(1)	WP_098404091.1	WP_098404091.1 hypothetical protein
1(2)	WP_215570374.1	WP_215570374.1 WXG100 family type VII secretion target
1(1)	WP_138226022.1	WP_138226022.1 hypothetical protein
1(1)	WP_231094856.1	WP_231094856.1 hypothetical protein
1(1)	WP_079506402.1	WP_079506402.1 pore-forming ESAT-6 family protein
1(2)	WP_039273562.1	WP_039273562.1 MULTISPECIES: S-layer homology domain-containing protein
1(1)	WP_247681891.1	WP_247681891.1 RHS repeat-associated core domain-containing protein
1(1)	WP_069011422.1	WP_069011422.1 MULTISPECIES: hypothetical protein
1(1)	WP_270696896.1	WP_270696896.1 tetratricopeptide repeat protein
1(1)	WP_110822559.1	WP_110822559.1 hypothetical protein
1(1)	WP_289342261.1	WP_289342261.1 WXG100 family type VII secretion target
1(1)	WP_138322083.1	WP_138322083.1 MULTISPECIES: WXG100 family type VII secretion target
1(1)	WP_150457762.1	WP_150457762.1 hypothetical protein
1(1)	WP_289483784.1	WP_289483784.1 hypothetical protein
1(1)	WP_099517104.1	WP_099517104.1 hypothetical protein
1(2)	WP_010963367.1	WP_010963367.1 MULTISPECIES: EsaB/YukD family protein
1(1)	WP_245208023.1	WP_245208023.1 DNA/RNA non-specific endonuclease
1(2)	WP_010963725.1	WP_010963725.1 MULTISPECIES: Ig-like domain-containing protein
1(1)	WP_307388963.1	WP_307388963.1 hypothetical protein
1(1)	WP_199925768.1	WP_199925768.1 WXG100 family type VII secretion target
1(1)	WP_108465349.1	WP_108465349.1 WXG100 family type VII secretion target
1(1)	WP_204445227.1	WP_204445227.1 FHA domain-containing protein
1(3)	WP_000883793.1	WP_000883793.1 MULTISPECIES: bacteriocin-processing peptidase family protein
1(1)	WP_017692359.1	WP_017692359.1 S-layer homology domain-containing protein
1(1)	WP_186333848.1	WP_186333848.1 pre-toxin TG domain-containing protein, partial
1(1)	WP_242951947.1	WP_242951947.1 serine/threonine-protein kinase
1(1)	WP_255260043.1	WP_255260043.1 hypothetical protein
1(1)	WP_098991962.1	WP_098991962.1 WXG100 family type VII secretion target
1(1)	WP_072336489.1	WP_072336489.1 glycohydrolase toxin TNT-related protein
1(1)	WP_242261449.1	WP_242261449.1 bacteriocin-processing peptidase family protein
1(4)	WP_021291854.1	WP_021291854.1 MULTISPECIES: WXG100 family type VII secretion target
1(1)	WP_079506384.1	WP_079506384.1 LysM peptidoglycan-binding domain-containing protein
1(1)	WP_016117669.1	WP_016117669.1 MULTISPECIES: T7SS effector LXG polymorphic toxin
1(1)	WP_224839867.1	WP_224839867.1 serine/threonine-protein kinase
1(1)	WP_258427461.1	WP_258427461.1 WG repeat-containing protein
1(1)	WP_164515189.1	WP_164515189.1 copper amine oxidase N-terminal domain-containing protein
1(1)	WP_243500455.1	WP_243500455.1 hypothetical protein
1(1)	WP_098830139.1	WP_098830139.1 WXG100 family type VII secretion target
1(1)	WP_139236949.1	WP_139236949.1 WXG100 family type VII secretion target
1(1)	WP_076330723.1	WP_076330723.1 hypothetical protein
1(1)	WP_155609748.1	WP_155609748.1 copper amine oxidase N-terminal domain-containing protein
1(2)	WP_303660167.1	WP_303660167.1 hypothetical protein
1(1)	WP_077320202.1	WP_077320202.1 EsaB/YukD family protein
1(1)	WP_036626790.1	WP_036626790.1 hypothetical protein
1(1)	WP_064019320.1	WP_064019320.1 hypothetical protein
1(1)	WP_236417217.1	WP_236417217.1 WXG100 family type VII secretion target
1(2)	WP_112331580.1	WP_112331580.1 pore-forming ESAT-6 family protein
1(1)	WP_232274486.1	WP_232274486.1 DUF6382 domain-containing protein
1(1)	WP_066020853.1	WP_066020853.1 MULTISPECIES: glycosyltransferase
1(1)	WP_076157833.1	WP_076157833.1 WXG100 family type VII secretion target
1(1)	WP_043067148.1	WP_043067148.1 hypothetical protein
1(3)	WP_000456052.1	WP_000456052.1 CdiA family toxin C-terminal domain-containing protein
1(1)	WP_094155417.1	WP_094155417.1 S-layer homology domain-containing protein
1(4)	WP_194333108.1	WP_194333108.1 DNA/RNA non-specific endonuclease
1(1)	WP_277713352.1	WP_277713352.1 hypothetical protein
1(1)	WP_068536386.1	WP_068536386.1 hypothetical protein
1(1)	WP_270574769.1	WP_270574769.1 hypothetical protein
1(1)	WP_137062797.1	WP_137062797.1 hypothetical protein
1(1)	WP_269058929.1	WP_269058929.1 VWA domain-containing protein
1(1)	WP_168419972.1	WP_168419972.1 hypothetical protein
1(1)	WP_159146499.1	WP_159146499.1 C39 family peptidase
1(1)	WP_036944542.1	WP_036944542.1 EsaB/YukD family protein
1(1)	WP_097846497.1	WP_097846497.1 bacteriocin-processing peptidase family protein
1(1)	WP_215185481.1	WP_215185481.1 copper amine oxidase N-terminal domain-containing protein
1(1)	WP_019912154.1	WP_019912154.1 hypothetical protein
1(1)	WP_148409437.1	WP_148409437.1 DUF5050 domain-containing protein
1(1)	WP_215559059.1	WP_215559059.1 hypothetical protein
1(1)	WP_274529062.1	WP_274529062.1 S-layer homology domain-containing protein
1(1)	WP_276867637.1	WP_276867637.1 hypothetical protein
1(1)	WP_066091992.1	WP_066091992.1 DUF6382 domain-containing protein
1(1)	WP_220559124.1	WP_220559124.1 tetratricopeptide repeat protein
1(1)	WP_136789994.1	WP_136789994.1 hypothetical protein
1(1)	WP_098961910.1	WP_098961910.1 hypothetical protein
1(1)	WP_136372957.1	WP_136372957.1 pore-forming ESAT-6 family protein
1(1)	WP_102710719.1	WP_102710719.1 EsaB/YukD family protein
1(1)	WP_213143944.1	WP_213143944.1 WXG100 family type VII secretion target
1(2)	WP_251426362.1	WP_251426362.1 pore-forming ESAT-6 family protein
1(1)	WP_142327594.1	WP_142327594.1 hypothetical protein
1(2)	WP_038569548.1	WP_038569548.1 DUF2974 domain-containing protein
1(1)	WP_139359403.1	WP_139359403.1 WXG100 family type VII secretion target, partial
1(1)	WP_295628339.1	WP_295628339.1 tetratricopeptide repeat protein
1(1)	WP_270728520.1	WP_270728520.1 tetratricopeptide repeat protein
1(1)	WP_241929680.1	WP_241929680.1 hypothetical protein
1(1)	WP_184182977.1	WP_184182977.1 hypothetical protein
1(1)	WP_277150363.1	WP_277150363.1 FHA domain-containing protein
1(1)	WP_066091986.1	WP_066091986.1 serine/threonine-protein kinase
1(1)	WP_281961237.1	WP_281961237.1 type VII secretion protein EsaA
1(1)	WP_163768033.1	WP_163768033.1 DUF2974 domain-containing protein
1(1)	WP_198310830.1	WP_198310830.1 pore-forming ESAT-6 family protein
1(1)	WP_258126012.1	WP_258126012.1 hypothetical protein
1(1)	WP_098256950.1	WP_098256950.1 WXG100 family type VII secretion target
1(1)	WP_099361344.1	WP_099361344.1 hypothetical protein
1(1)	WP_063223268.1	WP_063223268.1 bacteriocin-processing peptidase family protein
1(1)	WP_036702406.1	WP_036702406.1 hypothetical protein
1(1)	WP_141097597.1	WP_141097597.1 hypothetical protein
1(1)	WP_308721987.1	WP_308721987.1 hypothetical protein
1(1)	WP_098952628.1	WP_098952628.1 WXG100 family type VII secretion target
1(1)	WP_078205519.1	WP_078205519.1 bacteriocin-processing peptidase family protein
1(2)	WP_119732858.1	WP_119732858.1 type VII secretion target
1(1)	WP_204412732.1	WP_204412732.1 hypothetical protein
1(2)	WP_243518755.1	WP_243518755.1 hypothetical protein
1(1)	WP_106496017.1	WP_106496017.1 type VII secretion protein EsaA
1(1)	WP_212981556.1	WP_212981556.1 WXG100 family type VII secretion target
1(1)	WP_159081747.1	WP_159081747.1 hypothetical protein
1(1)	WP_019392117.1	WP_019392117.1 tetratricopeptide repeat protein
1(9)	WP_063566325.1	WP_063566325.1 MULTISPECIES: hypothetical protein
1(1)	WP_088032788.1	WP_088032788.1 hypothetical protein
1(1)	WP_099223954.1	WP_099223954.1 EsaB/YukD family protein
1(1)	WP_077832281.1	WP_077832281.1 DUF6382 domain-containing protein
1(1)	WP_099517118.1	WP_099517118.1 LysM peptidoglycan-binding domain-containing protein
1(1)	WP_138186695.1	WP_138186695.1 WXG100 family type VII secretion target
1(1)	WP_110934067.1	WP_110934067.1 DUF2974 domain-containing protein
1(1)	WP_068694716.1	WP_068694716.1 WXG100 family type VII secretion target
1(11)	WP_003335997.1	WP_003335997.1 MULTISPECIES: type VII secretion target
1(1)	WP_190299131.1	WP_190299131.1 S-layer homology domain-containing protein
1(1)	WP_137698111.1	WP_137698111.1 WXG100 family type VII secretion target
1(1)	WP_270065055.1	WP_270065055.1 WXG100 family type VII secretion target
1(1)	WP_307601009.1	WP_307601009.1 hypothetical protein
1(1)	WP_098588023.1	WP_098588023.1 bacteriocin-processing peptidase family protein
1(2)	WP_271002891.1	WP_271002891.1 HNH endonuclease
1(1)	WP_036702415.1	WP_036702415.1 DUF5050 domain-containing protein
1(36)	WP_007430133.1	WP_007430133.1 MULTISPECIES: WXG100 family type VII secretion target
1(2)	WP_010963735.1	WP_010963735.1 MULTISPECIES: WXG100 family type VII secretion target
1(1)	WP_002148316.1	WP_002148316.1 SseB family protein
1(1)	WP_076271935.1	WP_076271935.1 DUF5050 domain-containing protein
1(1)	WP_229139926.1	WP_229139926.1 serine/threonine-protein kinase
1(1)	WP_076297592.1	WP_076297592.1 DUF2974 domain-containing protein
1(1)	WP_212693226.1	WP_212693226.1 hypothetical protein
1(2)	WP_058271111.1	WP_058271111.1 MULTISPECIES: WXG100 family type VII secretion target
1(4)	WP_179160617.1	WP_179160617.1 MULTISPECIES: pore-forming ESAT-6 family protein
1(1)	WP_223282659.1	WP_223282659.1 DUF6382 domain-containing protein
1(1)	WP_270728523.1	WP_270728523.1 hypothetical protein
1(1)	WP_307350420.1	WP_307350420.1 stalk domain-containing protein
1(1)	WP_155703933.1	WP_155703933.1 WXG100 family type VII secretion target
1(1)	WP_287600032.1	WP_287600032.1 DUF6382 domain-containing protein
1(1)	WP_113672694.1	WP_113672694.1 WXG100 family type VII secretion target
1(2)	WP_270994743.1	WP_270994743.1 type VII secretion protein EsaA
1(1)	WP_055105790.1	WP_055105790.1 hypothetical protein
1(1)	WP_155703945.1	WP_155703945.1 S8 family serine peptidase
1(1)	WP_186580083.1	WP_186580083.1 WXG100 family type VII secretion target
1(1)	WP_255443972.1	WP_255443972.1 deaminase domain-containing protein
1(1)	WP_227601482.1	WP_227601482.1 MULTISPECIES: hypothetical protein
1(1)	WP_144479057.1	WP_144479057.1 FHA domain-containing protein
1(1)	WP_017689075.1	WP_017689075.1 hypothetical protein
1(1)	WP_227917893.1	WP_227917893.1 hypothetical protein
1(1)	WP_010496607.1	WP_010496607.1 DUF2974 domain-containing protein
1(1)	WP_185165632.1	WP_185165632.1 WXG100 family type VII secretion target
1(1)	WP_094876488.1	WP_094876488.1 DUF5050 domain-containing protein
1(1)	WP_307284678.1	WP_307284678.1 WXG100 family type VII secretion target
1(1)	WP_136372960.1	WP_136372960.1 hypothetical protein
1(1)	WP_286124787.1	WP_286124787.1 WXG100 family type VII secretion target
1(2)	WP_043924650.1	WP_043924650.1 MULTISPECIES: hypothetical protein
1(1)	WP_290403367.1	WP_290403367.1 hypothetical protein
[truncated: 17,849 more rows]
