# Supplementary material for: Multiple variants of the type VII secretion system in Gram-positive bacteria
Source: Microlife. 2024 Jun 5;5:uqae013. doi: 10.1093/femsml/uqae013 (PMC11217815; doi:10.1093/femsml/uqae013)
Supplement: uqae013_Supplemental_Files [file uqae013_supplemental_files.zip › Supplementary Data 3.xlsx]

## Sheet: Sheet1
Supplementary Data 3
The amino acid sequence for each core component of every variant of the T7SS were submitted to SignalP5, DeepTMHMM, Interpro and Alphafold2, with the Alphafold2 model further submitted to FoldSeek. Protein domains predicted by each prediction software have been compiled, for each of these components.

## Sheet: T7SSa
	EsxM	EsxN	EccD	EccC	EccB	EccA	EccE	EspG	MycP
Signal P5	Predicted to have frameshift stop	ND	ND	ND	ND	ND	ND	ND	SP - Sec
DeepTMHMM		ND	11 TMH	2 TMH	1 TMH	ND	2 TMH	ND	SP, 1 TMH (CT)
Interpro		T7SS_ESAT-6-like	YukD-like	SPORULATION PROTEIN RELATED	T7SS EccB	T7SS EccA	2 TMH	ESX-1_EspG	SP
		WXG100	T7SS EccD	FtsK_dom	ESX-2 SECRETION SYSTEM ATPASE ECCB2	ATPase_AAA_core	T7SS_EccE		1 TMH
		EsxAB dimer-like	11 TMH	P-loop_NTPase	1 TMH	Tetricopeptide repeat domain			T7SS_pept_S8A_mycosin
				EccC-like Actinobacteria		P-loop NTPase			Peptidase_S8/S53_dom_
Blast		effector (98/100)	type VII secretion system ESX-5 subunit EccD5 (99/100)	FtsK/SpoIIIE family protein (99/100)	type VII secretion system ESX-5 subunit EccB5 (99/100)	type VII secretion system ESX-5 AAA family ATPase EccA5 (100/99.84)	type VII secretion system ESX-5 subunit EccE5 (100/100)	Chain C, EspG5 (99/100)	type VII secretion system ESX-5 serine protease mycosin MycP5 (99/100)
		WXG100 family type VII secretion target (98/97.87)		type VII secretion system ESX-5 FtsK/SpoIIIE family ATPase EccC5 (99/99.93)	FtsK/SpoIIIE family protein (93/100)
FoldSeek		ESAT-6-like protein EsxN	ESX-5 secretion system protein EccD5	ESX-5 secretion system protein EccC5	ESX-5 secretion system ATPase EccB5	ESX-5 secretion system protein EccA5	ESX-5 secretion system protein EccE5	ESX-5 secretion-associated protein EspG5	Membrane-anchored mycosin MYCP
				Possible SpoIIIE-family membrane protein		AAA domain-containing protein		Possible DNA-binding protein
								Profilin
								F-box domain-containing protein

## Sheet: T7SSb
	EsxA	EsaB	EssC	EssB	EssA	EsaA
Signal P5	ND	ND	ND	ND	ND	SP-Sec?
DeepTMHMM	ND	ND	2 TMH	1 TMH	SP	5 TMH (1 NT 4 CT)
Interpro	T7SS_ESAT-6-like	EsaB	SMAD/FHA domain	T7SS EssB	1 TMH (CT)	6TMH
	WXG100_ESAT6	YukD-like	FtsK dom	Transferase (Phosphotransferase) domain 1	SP	T7SS_ EsaA
	EsxAB dimer-like	Ubiquitin-like	P-loop NTPase	YukC	EssA/YueC	S4 RNA-binding domain
			Firmicutes_ EssC C		TMH	TRANSPORT PERMEASE YVFS-RELATED
Blast	WXG100 family type VII secretion effector EsxA (98/100)	EsaB/YukD family protein (98/100)	type VII secretion protein EssC (99/99.93)	type VII secretion protein EssB (99/100)	type VII secretion protein EssA (99/100)	type VII secretion protein EsaA (99/99.9)
FoldSeek	Type VII secretion system extracellular protein A	Type VII secretion system accessory factor EsaB	Type VII secretion system protein EssC	Type VII secretion system protein EssB	ESAT-6 secretion machinery protein EssA	Type VII secretion system accessory factor EsaA
		Small ubiquitin-related modifier 3	ESX-4 secretion system protein EccC4	YukC protein	ATPase family AAA domain-containing protein 3A	YhgE/Pip domain-containing protein
		ESX-4 secretion system protein eccD4	Putative FtsK/SpoIIIE family protein	Death-associated protein kinase 3	Membrane fusion protein Use1
		DNA repair protein rad60			Cation cation antiporter
		Tubulin-specific chaperone E

## Sheet: T7SSc
	TscA	TscB	TscC	TscD	TscE	TscF	TscG
Signal P5	ND	ND	ND	ND	ND	ND	ND
DeepTMHMM	ND	ND	2 TMH	1 TMH	ND	ND	ND
Interpro	T7SS_ESAT-6-like	ND	FtsK dom	2 TMH	von Willebrand factor, type A domain	PPM-like_dom_sf	ND
	WXG100_ESAT6		P-loop NTPase	Kinase-likedomain_sf		PP2C-like
	EsxAB dimer-like		Firmicutes_ EssC C	Protein kinase-like (PK-like)
			AAA+_ATPase	Transferase (phosphotransferase) domain
Blast	WXG100 family type VII secretion target (100/100)	EsaB/YukD family protein (73/33)	type VII secretion protein EssC (100/100)	cell envelope integrity protein TolA (100/98.8)	vWA domain-containing protein (100/100)	protein phosphatase 2C domain-containing protein (97/56.54)	ND
				quorum-sensing peptide PapR (100/54.9)		PPM-type phosphatase	ESX-1 secretion-associated chaperone, EspG
				serine/threonine protein kinase (100/55.01)		Protein-Serine/threoinen phosphatase**	Esp family protein
						TipA [Dictyostelium]
FoldSeek	Type VII secretion system extracellular protein A	2'-5'-oligoadenylate synthase-like protein 2	Type VII secretion system protein EssC	Protein kinase protein with adenine nucleotide alpha hydrolase-like domain	Inter-alpha-trypsin inhibitor heavy chain 2	Protein phosphatase	Possible DNA-binding protein
	ESAT-6-like protein EsxF	Tubulin-specific chaperone E	Putative FtsK/SpoIIIE family protein	Serine/threonine protein kinase	General transcription factor IIH subunit	PPM-type phosphatase domain-containing protein	ESX-1 secretion-associated protein EspG1
	Type VII secretion protein EsxA	EsaB/YukD family protein	DNA translocase FtsK		VWFA domain-containing protein	Protein phosphatase PPM6
					Serine/threonine protein kinase	Protein phosphatase PhpP

## Sheet: T7SSd
	TsdA	TsdC	TsdD	TsdH	TsdI
Signal P5	ND	ND	ND	ND	SP-Sec
DeepTMHMM	ND	2 TMH	1 TMH	1 TMH	SP
					1 TMH (CT)
Interpro	T7SS_ESAT-6-like	FHA domain	Prot_kinase_dom	1 TMH	SP
	WXG100_ESAT6	FtsK dom	serine/threonine protein kinase		1 TMH (CT)
	EsxAB dimer-like	P-loop NTPase	STKc_PknB-like
		2TMH
Blast	WXG100 family type VII secretion target (98/100)	FtsK/SpoIIIE domain-containing protein (99/100)	serine/threonine-protein kinase (99/100)	solute carrier organic anion transporter (51/31.33)	Ig-like domain-containing protein (71/36.73)
		type VII secretion protein EssC (99/40.67)
		FHA domain-containing protein (51/99.23)
FoldSeek	Type VII secretion system extracellular protein A	Type VII secretion system protein EssC	Serine/threonine-protein kinase PknB	Kinesin-like protein	Ig-like_bact domain-containing protein
	ESAT-6-like protein EsxF	DNA translocase FtsK	Protein kinase domain-containing protein	Vasorin	Big_5 domain-containing protein
	WXG100 family type VII secretion target	ESX-4 secretion system protein EccC4		Methyl-accepting transducer domain-containing protein	Allorecognition

## Sheet: T7SSe
	TseA1	TseA2	TseB	TseC	TseD	TseF	TseH	TseI	TseJ	TseK
Signal P5	ND	ND	ND	ND	ND	ND	ND	SP-Sec	ND	ND
DeepTMHMM	ND	ND	ND	2 TMH	1 TMH	ND	1 TMH	SP + 1TMH(CT)	ND	1 TMH
Interpro	T7SS_ESAT-6-like	T7SS_ESAT-6-like	ND	FHA	1 TMH	PPM-type_phosphatase-like_dom_sf	1 TMH	SP	DUF6382 (NT)	1TMH
	WXG100_ESAT6	WXG100_ESAT6		FtsK dom	Prot_kinase_dom	PP2C-4		2 TMH (NT and CT)	FHA (CT)
	EsxAB dimer-like	EsxAB dimer-like		Firmicutes_ EssC C	serine/threonine protein kinase	PPM_2
					STKc_PknB-like	PP2C-2
Blast	WXG100 family type VII secretion target (100/100)	WXG100 family type VII secretion target (100/100)	EsaB/YukD family protein (100/100)	type VII secretion protein EssC (100/100)	serine/threonine-protein kinase (100/100)	protein phosphatase 2C domain-containing protein (100/74.2)	solute carrier organic anion transporter (21/43.91)	Ig-like domain repeat protein (100/100)	FHA domain-containing protein (100/100)	zinc ribbon domain-containing protein (92/34.0)
	PPE domain-containing protein (87/34.83)	pore-forming ESAT-6 family protein (96/34.02)	methyltransferase (100/97.59)	FtsK/SpoIIIE domain-containing protein (100/73.3)		PP2C family serine/threonine-protein phosphatase (99/52.55)	NTTRR-F1 domain (44/37.93 low conf)	carboxypeptidase-like regulatory domain-containing protein (93/34.31)	DUF6382 domain-containing protein (100/47.32)
								starch-binding protein (71/30.15)	trypsin-like peptidase domain-containing protein (28/45.76)
								YDG domain-containing protein (38/39.35)
FoldSeek	ESAT-6-like protein EsxF	ESAT-6-like protein EsxC	ESX-2 secretion system protein eccD2	Type VII secretion system protein EssC	Protein kinase domain-containing protein	Protein phosphatase PhpP	ND	Ig-like_bact domain-containing protein	FHA domain-containing protein	TGF-beta-activated kinase 1 and MAP3K7-binding protein 2
	PPE family protein	ESAT-6-like protein EsxW	DNA repair protein rad60	ESX-4 secretion system protein EccC4	Serine/threonine-protein kinase	PPM-type phosphatase domain-containing protein			AAA domain-containing protein	RanBP2-type domain-containing protein
	Type VII secretion system extracellular protein A	Proteins of 100 residues with WXG	Ubiquitin-fold modifier	DNA translocase FtsK	Mitogen-activated protein kinase kinase kinase YODA	Phosphatase 2C family protein				Zinc ribbon domain-containing protein
			Methyltransferase			Serine/threonine-protein phosphatase

## Sheet: T7SSf
	TsfA	TsfB	TsfC	TsfF	TsfJ	TsfV
Signal P5	ND	ND	ND	ND	ND	ND
DeepTMHMM	ND	ND	2 TMH	ND	2 TMH	ND
Interpro	T7SS_ESAT-6-like	YukD-like	FHA	PPM-type_phosphatase-like_dom_sf	DUF6382 (NT)	TadZ-like_ARD
	WXG100_ESAT6	Ubiquitin-like	P-loop NTPase	PP2C-4	2 TMH	AAA_dom
	EsxAB dimer-like		Firmicutes_ EssC C	PPM_2	FHA (CT)	P-loop_NTPase
			AAA+_ATPase	PP2C-2
Blast	WXG100 family type VII secretion target (100/100)	EsaB/YukD family protein (100/100)	type VII secretion protein EssC (100/100)	PP2C family serine/threonine-protein phosphatase (100/100)	DUF6382 domain-containing protein (100/100)	AAA family ATPase (100/100)
				protein phosphatase 2C domain-containing protein (91/46.4)	FHA domain-containing protein (87/33.79)	ATPase involved in chromosome partitioning-like protein (92/27.46)
						ParA family protein (78/27.99)
FoldSeek	ESAT-6-like protein EsxF	Type VII secretion system accessory factor EsaB	Type VII secretion system protein EssC	Protein phosphatase PhpP	Protein kinase domain-containing protein	TadZ
	Virulence factor EsxA	Ubiquitin-like domain-containing protein	DNA translocase FtsK	PPM-type phosphatase domain-containing protein	Receptor-like serine/threonine-protein kinase	Uncharacterized ATP-binding protein
	WXG100 family type VII secretion target	Tubulin folding cofactor E-like	Putative FtsK/SpoIIIE family protein	Phosphatase 2C family protein	FHA domain-containing protein	Chromosome partitioning protein Soj
	Type VII secretion system extracellular protein A	YukD-like protein	ESX-4 secretion system protein EccC4	Serine/threonine protein phosphatase PstP		Septum site-determining protein MinD
						AAA_31 domain-containing protein
						CobQ/CobB/MinD/ParA nucleotide binding domain protein
						AAA family ATPase
						Cellulose biosynthesis protein BcsQ
						MinD-like ATPase involved in chromosome partitioning or flagellar assembly

## Sheet: T7SSg
	TsgA1	TsgA2	TsgB	TsgC	TsgL
Signal P5	ND	ND	ND	ND	ND
DeepTMHMM	ND	ND	ND	2 TMH	ND
Interpro	T7SS_ESAT-6-like	WXG100_ESAT6	YukD-like	FtsK dom	DUF5050
	WXG100_ESAT6	EsxAB dimer-like	Ubiquitin-like	P-loop NTPase	LRP1-like_beta_prop
	EsxAB dimer-like			Firmicutes_ EssC C	6-blade_b-propeller_TolB-like
				AAA+_ATPase	YWTD domain
Blast	WXG100 family type VII secretion target (100/100)	WXG100 family type VII secretion target (97/79.39)	EsaB/YukD family protein (100/100)	type VII secretion protein EssC (100/100)	DUF5050 domain-containing protein (100/100)
					cell wall-binding repeat-containing protein (80/22.61)
					S-layer homology domain-containing protein (98/22.73)
					DUF6612 family protein (77/24.78)
FoldSeek	Type VII secretion system extracellular protein A	ESAT-6-like protein EsxR	Ubiquitin-like domain-containing protein	Type VII secretion system protein EssC	DUF5050 domain-containing protein
	ESAT-6-like protein EsxF	6 kDa early secretory antigenic target homolog	DNA repair protein rad60	DNA translocase FtsK	Centromere-associated protein E
	PE family protein	WXG residues type VII secretion target family protein	E3 ubiquitin-protein ligase subunit KPC2		Low-density lipoprotein receptor-related protein 4
			Deubiquitination-protection protein dph1		Sortilin-related receptor

## Sheet: T7SSh
	TshA2	TshB	TshC	TshG	TshM
Signal P5	ND	ND	ND	ND	ND
DeepTMHMM	ND	ND	2 TMH	ND	1 TMH (CT)
Interpro	T7SS_ESAT-6-like	ND	FtsK dom	ND	1 TMH (CT)
	WXG100_ESAT6		P-loop NTPase
	EsxAB dimer-like		Firmicutes_ EssC C
			AAA+_ATPase
Blast	WXG100 family type VII secretion target (100/100)	ND	type VII secretion protein EssC (99/61.97)	ND	IMCp domain-containing protein (50/34.63)
					serine/threonine-protein kinase (42/24.74)
FoldSeek	PE-PGRS family protein PE_PGRS18	Ubiquitin-like domain-containing protein	Type VII secretion system protein EssC	ESX-1 secretion-associated protein EspG1	MinD-like ATPase involved in chromosome partitioning or flagellar assembly
	PE-PGRS family protein PE_PGRS31	Tubulin folding cofactor E-like	DNA translocase FtsK	EspG family protein	Non-specific serine/threonine protein kinase
	PE family protein	CAP-Gly domain-containing protein	ESX-4 secretion system protein EccC4	ESX-3 secretion-associated protein EspG3	Cell morphology-related protein
	ESAT-6-like protein EsxF			Type VII secretion system protein EsaE	CbiA domain-containing protein
	Type VII secretion system extracellular protein A				ParA family protein

## Sheet: T7SSi
	TsiB	TsiC	TsiG	TsiM	TsiN
Signal P5	ND	ND	ND	ND	ND
DeepTMHMM	ND	2 TMH	ND	1 TMH (CT)	ND
Interpro	Ubiquitin-like dom	FHA	SP	P-loop NTPase	LytR-like
		FtsK dom			CheY-like superfamily
		P-loop NTPase			Transcriptional regulator related
		Firmicutes_ EssC C
		AAA+_ATPase
Blast	EsaB/YukD family protein (98/35.37)	type VII secretion protein EssC (99/100)	ND	serine/threonine-protein kinase (41/31.72)	LytTR family DNA-binding domain-containing protein (99/100)
	methyltransferase (98/36.14)			ParA family protein (42/33.00)
FoldSeek	ESX-2 secretion system protein eccD2	Type VII secretion system protein EssC	EspG family protein	SpoOJ regulator (Soj)	DNA-binding response regulator
	FERM_f0 domain-containing protein	Putative FtsK/SpoIIIE family protein	Possible DNA-binding protein	Cytosolic Fe-S cluster assembly factor NUBP1 homolog	Transcriptional regulatory protein YpdB
	Ubiquitin-like domain-containing protein	ESX-4 secretion system protein EccC4		Cobyrinate a,c-diamide synthase
	Methyltransferase			Putative septum site-determining protein MinD
	Talin 2

[truncated: 1 more sheets: T7SSj]
